# Supplementary material for: Impact of Host Plant Species and Whitefly Species on Feeding Behavior of Bemisia tabaci
Source: Front Plant Sci. 2019 Jan 22;10:1. doi: 10.3389/fpls.2019.00001 (PMC6349738; doi:10.3389/fpls.2019.00001)
Supplement: Supplementary file 3 [file Data_Sheet_1.FASTA]

>E0108-1
ATAGATGTGGACACTCGGGCTTATTTCACTTCAGCTACTATAATTATTGCTGTTCCTACCGGAATTAAAATTTTTAGGTGACTGGCAACATTGGGTGGTATAAAGTCTAATAAGTTTAGTCCGCTAGTTCTTTGATTTACGGGGTTTTTATTTTTATTTACTATAGGAGGTTTAACTGGAATTATTCTTGGCAATTCCTCTGTCGACGTTTGCTTACATGACACTTATTTTGTTGTTGCTCATTTTCATTATGTATTATCTATGGGAATTATTTTTGCTATTATGGGTGGGATTATTTATTGATTTCCCTTAATTCTAGGGTTAACTTTAAATTATTACAATTTAATTTCTCAATTCTATATTATATTTATTGGAGTAAATCTTACATTTTTTCCCCAGCATTTTCTTGGTTTGAGGGGTATACCGCGTCGGTATTCAGACTATCCAGATTGCTACCTAGTTTGAAATAAAATTTCTTCTGTGGGCAGGATCTTGAGTATTATTTCTGTTATTTATTTTTTA
>E0108-3
ATAGATGTGGACACTCGGGCTTATTTCACTTCAGCTACTATAATTATTGCTGTTCCTACCGGAATTAAAATTTTTAGGTGACTGGCAACATTGGGTGGTATAAAGTCTAATAAGTTTAGTCCGCTAGTTCTTTGATTTACGGGGTTTTTATTTTTATTTACTATAGGAGGTTTAACTGGAATTATTCTTGGCAATTCCTCTGTCGACGTTTGCTTACATGACACTTATTTTGTTGTTGCTCATTTTCATTATGTATTATCTATGGGAATTATTTTTGCTATTATGGGTGGGATTATTTATTGATTTCCCTTAATTCTAGGGTTAACTTTAAATTATTACAATTTAATTTCTCAATTCTATATTATATTTATTGGAGTAAATCTTACATTTTTTCCCCAGCATTTTCTTGGTTTGAGGGGTATACCGCGTCGGTATTCAGACTATCCAGATTGCTACCTAGTTTGAAATAAAATTTCTTCTGTGGGCAGGATCTTGAGTATTATTTCTGTTATTTATTTTTTA
>E0108-4
ATAGATGTGGACACTCGGGCTTATTTCACTTCAGCTACTATAATTATTGCTGTTCCTACCGGAATTAAAATTTTTAGGTGACTGGCAACATTGGGTGGTATAAAGTCTAATAAGTTTAGTCCGCTAGTTCTTTGATTTACGGGGTTTTTATTTTTATTTACTATAGGAGGTTTAACTGGAATTATTCTTGGCAATTCCTCTGTCGACGTTTGCTTACATGACACTTATTTTGTTGTTGCTCATTTTCATTATGTATTATCTATGGGAATTATTTTTGCTATTATGGGTGGGATTATTTATTGATTTCCCTTAATTCTAGGGTTAACTTTAAATTATTACAATTTAATTTCTCAATTCTATATTATATTTATTGGAGTAAATCTTACATTTTTTCCCCAGCATTTTCTTGGTTTGAGGGGTATACCGCGTCGGTATTCAGACTATCCAGATTGCTACCTAGTTTGAAATAAAATTTCTTCTGTGGGCAGGATCTTGAGTATTATTTCTGTTATTTATTTTTTA
>E0108-6
ATAGATGTGGACACTCGGGCTTATTTCACTTCAGCTACTATAATTATTGCTGTTCCTACCGGAATTAAAATTTTTAGGTGACTGGCAACATTGGGTGGTATAAAGTCTAATAAGTTTAGTCCGCTAGTTCTTTGATTTACGGGGTTTTTATTTTTATTTACTATAGGAGGTTTAACTGGAATTATTCTTGGCAATTCCTCTGTCGACGTTTGCTTACATGACACTTATTTTGTTGTTGCTCATTTTCATTATGTATTATCTATGGGAATTATTTTTGCTATTATGGGTGGGATTATTTATTGATTTCCCTTAATTCTAGGGTTAACTTTAAATTATTACAATTTAATTTCTCAATTCTATATTATATTTATTGGAGTAAATCTTACATTTTTTCCCCAGCATTTTCTTGGTTTGAGGGGTATACCGCGTCGGTATTCAGACTATCCAGATTGCTACCTAGTTTGAAATAAAATTTCTTCTGTGGGCAGGATCTTGAGTATTATTTCTGTTATTTATTTTTTA
>E0108-7
ATAGATGTGGACACTCGGGCTTATTTCACTTCAGCTACTATAATTATTGCTGTTCCTACCGGAATTAAAATTTTTAGGTGACTGGCAACATTGGGTGGTATAAAGTCTAATAAGTTTAGTCCGCTAGTTCTTTGATTTACGGGGTTTTTATTTTTATTTACTATAGGAGGTTTAACTGGAATTATTCTTGGCAATTCCTCTGTCGACGTTTGCTTACATGACACTTATTTTGTTGTTGCTCATTTTCATTATGTATTATCTATGGGAATTATTTTTGCTATTATGGGTGGGATTATTTATTGATTTCCCTTAATTCTAGGGTTAACTTTAAATTATTACAATTTAATTTCTCAATTCTATATTATATTTATTGGAGTAAATCTTACATTTTTTCCCCAGCATTTTCTTGGTTTGAGGGGTATACCGCGTCGGTATTCAGACTATCCAGATTGCTACCTAGTTTGAAATAAAATTTCTTCTGTGGGCAGGATCTTGAGTATTATTTCTGTTATTTATTTTTTA
>E0208-1
ATAGATGTGGACACTCGGGCTTATTTCACTTCAGCTACTATAATTATTGCTGTTCCTACCGGAATTAAAATTTTTAGGTGACTGGCAACATTGGGTGGTATAAAGTCTAATAAGTTTAGTCCGCTAGTTCTTTGATTTACGGGGTTTTTATTTTTATTTACTATAGGAGGTTTAACTGGAATTATTCTTGGCAATTCCTCTGTCGACGTTTGCTTACATGACACTTATTTTGTTGTTGCTCATTTTCATTATGTATTATCTATGGGAATTATTTTTGCTATTATGGGTGGGATTATTTATTGATTTCCCTTAATTCTAGGGTTAACTTTAAATTATTACAATTTAATTTCTCAATTCTATATTATATTTATTGGAGTAAATCTTACATTTTTTCCCCAGCATTTTCTTGGTTTGAGGGGTATACCGCGTCGGTATTCAGACTATCCAGATTGCTACCTAGTTTGAAATAAAATTTCTTCTGTGGGCAGGATCTTGAGTATTATTTCTGTTATTTATTTTTTA
>E0208-3
ATAGATGTGGACACTCGGGCTTATTTCACTTCAGCTACTATAATTATTGCTGTTCCTACCGGAATTAAAATTTTTAGGTGACTGGCAACATTGGGTGGTATAAAGTCTAATAAGTTTAGTCCGCTAGTTCTTTGATTTACGGGGTTTTTATTTTTATTTACTATAGGAGGTTTAACTGGAATTATTCTTGGCAATTCCTCTGTCGACGTTTGCTTACATGACACTTATTTTGTTGTTGCTCATTTTCATTATGTATTATCTATGGGAATTATTTTTGCTATTATGGGTGGGATTATTTATTGATTTCCCTTAATTCTAGGGTTAACTTTAAATTATTACAATTTAATTTCTCAATTCTATATTATATTTATTGGAGTAAATCTTACATTTTTTCCCCAGCATTTTCTTGGTTTGAGGGGTATACCGCGTCGGTATTCAGACTATCCAGATTGCTACCTAGTTTGAAATAAAATTTCTTCTGTGGGCAGGATCTTGAGTATTATTTCTGTTATTTATTTTTTA
>E0208-4
ATAGATGTGGACACTCGGGCTTATTTCACTTCAGCTACTATAATTATTGCTGTTCCTACCGGAATTAAAATTTTTAGGTGACTGGCAACATTGGGTGGTATAAAGTCTAATAAGTTTAGTCCGCTAGTTCTTTGATTTACGGGGTTTTTATTTTTATTTACTATAGGAGGTTTAACTGGAATTATTCTTGGCAATTCCTCTGTCGACGTTTGCTTACATGACACTTATTTTGTTGTTGCTCATTTTCATTATGTATTATCTATGGGAATTATTTTTGCTATTATGGGTGGGATTATTTATTGATTTCCCTTAATTCTAGGGTTAACTTTAAATTATTACAATTTAATTTCTCAATTCTATATTATATTTATTGGAGTAAATCTTACATTTTTTCCCCAGCATTTTCTTGGTTTGAGGGGTATACCGCGTCGGTATTCAGACTATCCAGATTGCTACCTAGTTTGAAATAAAATTTCTTCTGTGGGCAGGATCTTGAGTATTATTTCTGTTATTTATTTTTTA
>E0208-5
ATAGATGTGGACACTCGGGCTTATTTCACTTCAGCTACTATAATTATTGCTGTTCCTACCGGAATTAAAATTTTTAGGTGACTGGCAACATTGGGTGGTATAAAGTCTAATAAGTTTAGTCCGCTAGTTCTTTGATTTACGGGGTTTTTATTTTTATTTACTATAGGAGGTTTAACTGGAATTATTCTTGGCAATTCCTCTGTCGACGTTTGCTTACATGACACTTATTTTGTTGTTGCTCATTTTCATTATGTATTATCTATGGGAATTATTTTTGCTATTATGGGTGGGATTATTTATTGATTTCCCTTAATTCTAGGGTTAACTTTAAATTATTACAATTTAATTTCTCAATTCTATATTATATTTATTGGAGTAAATCTTACATTTTTTCCCCAGCATTTTCTTGGTTTGAGGGGTATACCGCGTCGGTATTCAGACTATCCAGATTGCTACCTAGTTTGAAATAAAATTTCTTCTGTGGGCAGGATCTTGAGTATTATTTCTGTTATTTATTTTTTA
>E0208-8
ATAGATGTGGACACTCGGGCTTATTTCACTTCAGCTACTATAATTATTGCTGTTCCTACCGGAATTAAAATTTTTAGGTGACTGGCAACATTGGGTGGTATAAAGTCTAATAAGTTTAGTCCGCTAGTTCTTTGATTTACGGGGTTTTTATTTTTATTTACTATAGGAGGTTTAACTGGAATTATTCTTGGCAATTCCTCTGTCGACGTTTGCTTACATGACACTTATTTTGTTGTTGCTCATTTTCATTATGTATTATCTATGGGAATTATTTTTGCTATTATGGGTGGGATTATTTATTGATTTCCCTTAATTCTAGGGTTAACTTTAAATTATTACAATTTAATTTCTCAATTCTATATTATATTTATTGGAGTAAATCTTACATTTTTTCCCCAGCATTTTCTTGGTTTGAGGGGTATACCGCGTCGGTATTCAGACTATCCAGATTGCTACCTAGTTTGAAATAAAATTTCTTCTGTGGGCAGGATCTTGAGTATTATTTCTGTTATTTATTTTTTA
>E0308-1
ATAGATGTGGACACTCGGGCTTATTTCACTTCAGCTACTATAATTATTGCTGTTCCTACCGGAATTAAAATTTTTAGGTGACTGGCAACATTGGGTGGTATAAAGTCTAATAAGTTTAGTCCGCTAGTTCTTTGATTTACGGGGTTTTTATTTTTATTTACTATAGGAGGTTTAACTGGAATTATTCTTGGCAATTCCTCTGTCGACGTTTGCTTACATGACACTTATTTTGTTGTTGCTCATTTTCATTATGTATTATCTATGGGAATTATTTTTGCTATTATGGGTGGGATTATTTATTGATTTCCCTTAATTCTAGGGTTAACTTTAAATTATTACAATTTAATTTCTCAATTCTATATTATATTTATTGGAGTAAATCTTACATTTTTTCCCCAGCATTTTCTTGGTTTGAGGGGTATACCGCGTCGGTATTCAGACTATCCAGATTGCTACCTAGTTTGAAATAAAATTTCTTCTGTGGGCAGGATCTTGAGTATTATTTCTGTTATTTATTTTTTA
>E0308-2
ATAGATGTGGACACTCGGGCTTATTTCACTTCAGCTACTATAATTATTGCTGTTCCTACCGGAATTAAAATTTTTAGGTGACTGGCAACATTGGGTGGTATAAAGTCTAATAAGTTTAGTCCGCTAGTTCTTTGATTTACGGGGTTTTTATTTTTATTTACTATAGGAGGTTTAACTGGAATTATTCTTGGCAATTCCTCTGTCGACGTTTGCTTACATGACACTTATTTTGTTGTTGCTCATTTTCATTATGTATTATCTATGGGAATTATTTTTGCTATTATGGGTGGGATTATTTATTGATTTCCCTTAATTCTAGGGTTAACTTTAAATTATTACAATTTAATTTCTCAATTCTATATTATATTTATTGGAGTAAATCTTACATTTTTTCCCCAGCATTTTCTTGGTTTGAGGGGTATACCGCGTCGGTATTCAGACTATCCAGATTGCTACCTAGTTTGAAATAAAATTTCTTCTGTGGGCAGGATCTTGAGTATTATTTCTGTTATTTATTTTTTA
>E0308-5
ATAGATGTGGACACTCGGGCTTATTTCACTTCAGCTACTATAATTATTGCTGTTCCTACCGGAATTAAAATTTTTAGGTGACTGGCAACATTGGGTGGTATAAAGTCTAATAAGTTTAGTCCGCTAGTTCTTTGATTTACGGGGTTTTTATTTTTATTTACTATAGGAGGTTTAACTGGAATTATTCTTGGCAATTCCTCTGTCGACGTTTGCTTACATGACACTTATTTTGTTGTTGCTCATTTTCATTATGTATTATCTATGGGAATTATTTTTGCTATTATGGGTGGGATTATTTATTGATTTCCCTTAATTCTAGGGTTAACTTTAAATTATTACAATTTAATTTCTCAATTCTATATTATATTTATTGGAGTAAATCTTACATTTTTTCCCCAGCATTTTCTTGGTTTGAGGGGTATACCGCGTCGGTATTCAGACTATCCAGATTGCTACCTAGTTTGAAATAAAATTTCTTCTGTGGGCAGGATCTTGAGTATTATTTCTGTTATTTATTTTTTA
>E0308-6
ATAGATGTGGACACTCGGGCTTATTTCACTTCAGCTACTATAATTATTGCTGTTCCTACCGGAATTAAAATTTTTAGGTGACTGGCAACATTGGGTGGTATAAAGTCTAATAAGTTTAGTCCGCTAGTTCTTTGATTTACGGGGTTTTTATTTTTATTTACTATAGGAGGTTTAACTGGAATTATTCTTGGCAATTCCTCTGTCGACGTTTGCTTACATGACACTTATTTTGTTGTTGCTCATTTTCATTATGTATTATCTATGGGAATTATTTTTGCTATTATGGGTGGGATTATTTATTGATTTCCCTTAATTCTAGGGTTAACTTTAAATTATTACAATTTAATTTCTCAATTCTATATTATATTTATTGGAGTAAATCTTACATTTTTTCCCCAGCATTTTCTTGGTTTGAGGGGTATACCGCGTCGGTATTCAGACTATCCAGATTGCTACCTAGTTTGAAATAAAATTTCTTCTGTGGGCAGGATCTTGAGTATTATTTCTGTTATTTATTTTTTA
>E0408-1
ATAGATGTGGACACTCGGGCTTATTTCACTTCAGCTACTATAATTATTGCTGTTCCTACCGGAATTAAAATTTTTAGGTGACTGGCAACATTGGGTGGTATAAAGTCTAATAAGTTTAGTCCGCTAGTTCTTTGATTTACGGGGTTTTTATTTTTATTTACTATAGGAGGTTTAACTGGAATTATTCTTGGCAATTCCTCTGTCGACGTTTGCTTACATGACACTTATTTTGTTGTTGCTCATTTTCATTATGTATTATCTATGGGAATTATTTTTGCTATTATGGGTGGGATTATTTATTGATTTCCCTTAATTCTAGGGTTAACTTTAAATTATTACAATTTAATTTCTCAATTCTATATTATATTTATTGGAGTAAATCTTACATTTTTTCCCCAGCATTTTCTTGGTTTGAGGGGTATACCGCGTCGGTATTCAGACTATCCAGATTGCTACCTAGTTTGAAATAAAATTTCTTCTGTGGGCAGGATCTTGAGTATTATTTCTGTTATTTATTTTTTA
>E0408-4
ATAGATGTGGACACTCGGGCTTATTTCACTTCAGCTACTATAATTATTGCTGTTCCTACCGGAATTAAAATTTTTAGGTGACTGGCAACATTGGGTGGTATAAAGTCTAATAAGTTTAGTCCGCTAGTTCTTTGATTTACGGGGTTTTTATTTTTATTTACTATAGGAGGTTTAACTGGAATTATTCTTGGCAATTCCTCTGTCGACGTTTGCTTACATGACACTTATTTTGTTGTTGCTCATTTTCATTATGTATTATCTATGGGAATTATTTTTGCTATTATGGGTGGGATTATTTATTGATTTCCCTTAATTCTAGGGTTAACTTTAAATTATTACAATTTAATTTCTCAATTCTATATTATATTTATTGGAGTAAATCTTACATTTTTTCCCCAGCATTTTCTTGGTTTGAGGGGTATACCGCGTCGGTATTCAGACTATCCAGATTGCTACCTAGTTTGAAATAAAATTTCTTCTGTGGGCAGGATCTTGAGTATTATTTCTGTTATTTATTTTTTA
>E0408-6
ATAGATGTGGACACTCGGGCTTATTTCACTTCAGCTACTATAATTATTGCTGTTCCTACCGGAATTAAAATTTTTAGGTGACTGGCAACATTGGGTGGTATAAAGTCTAATAAGTTTAGTCCGCTAGTTCTTTGATTTACGGGGTTTTTATTTTTATTTACTATAGGAGGTTTAACTGGAATTATTCTTGGCAATTCCTCTGTCGACGTTTGCTTACATGACACTTATTTTGTTGTTGCTCATTTTCATTATGTATTATCTATGGGAATTATTTTTGCTATTATGGGTGGGATTATTTATTGATTTCCCTTAATTCTAGGGTTAACTTTAAATTATTACAATTTAATTTCTCAATTCTATATTATATTTATTGGAGTAAATCTTACATTTTTTCCCCAGCATTTTCTTGGTTTGAGGGGTATACCGCGTCGGTATTCAGACTATCCAGATTGCTACCTAGTTTGAAATAAAATTTCTTCTGTGGGCAGGATCTTGAGTATTATTTCTGTTATTTATTTTTTA
>E0408-7
ATAGATGTGGACACTCGGGCTTATTTCACTTCAGCTACTATAATTATTGCTGTTCCTACCGGAATTAAAATTTTTAGGTGACTGGCAACATTGGGTGGTATAAAGTCTAATAAGTTTAGTCCGCTAGTTCTTTGATTTACGGGGTTTTTATTTTTATTTACTATAGGAGGTTTAACTGGAATTATTCTTGGCAATTCCTCTGTCGACGTTTGCTTACATGACACTTATTTTGTTGTTGCTCATTTTCATTATGTATTATCTATGGGAATTATTTTTGCTATTATGGGTGGGATTATTTATTGATTTCCCTTAATTCTAGGGTTAACTTTAAATTATTACAATTTAATTTCTCAATTCTATATTATATTTATTGGAGTAAATCTTACATTTTTTCCCCAGCATTTTCTTGGTTTGAGGGGTATACCGCGTCGGTATTCAGACTATCCAGATTGCTACCTAGTTTGAAATAAAATTTCTTCTGTGGGCAGGATCTTGAGTATTATTTCTGTTATTTATTTTTTA
>E0507-1
ATAGATGTGGACACTCGGGCTTATTTCACTTCAGCTACTATAATTATTGCTGTTCCTACCGGAATTAAAATTTTTAGGTGACTGGCAACATTGGGTGGTATAAAGTCTAATAAGTTTAGTCCGCTAGTTCTTTGATTTACGGGGTTTTTATTTTTATTTACTATAGGAGGTTTAACTGGAATTATTCTTGGCAATTCCTCTGTCGACGTTTGCTTACATGACACTTATTTTGTTGTTGCTCATTTTCATTATGTATTATCTATGGGAATTATTTTTGCTATTATGGGTGGGATTATTTATTGATTTCCCTTAATTCTAGGGTTAACTTTAAATTATTACAATTTAATTTCTCAATTCTATATTATATTTATTGGAGTAAATCTTACATTTTTTCCCCAGCATTTTCTTGGTTTGAGGGGTATACCGCGTCGGTATTCAGACTATCCAGATTGCTACCTAGTTTGAAATAAAATTTCTTCTGTGGGCAGGATCTTGAGTATTATTTCTGTTATTTATTTTTTA
>E0507-2
ATAGATGTGGACACTCGGGCTTATTTCACTTCAGCTACTATAATTATTGCTGTTCCTACCGGAATTAAAATTTTTAGGTGACTGGCAACATTGGGTGGTATAAAGTCTAATAAGTTTAGTCCGCTAGTTCTTTGATTTACGGGGTTTTTATTTTTATTTACTATAGGAGGTTTAACTGGAATTATTCTTGGCAATTCCTCTGTCGACGTTTGCTTACATGACACTTATTTTGTTGTTGCTCATTTTCATTATGTATTATCTATGGGAATTATTTTTGCTATTATGGGTGGGATTATTTATTGATTTCCCTTAATTCTAGGGTTAACTTTAAATTATTACAATTTAATTTCTCAATTCTATATTATATTTATTGGAGTAAATCTTACATTTTTTCCCCAGCATTTTCTTGGTTTGAGGGGTATACCGCGTCGGTATTCAGACTATCCAGATTGCTACCTAGTTTGAAATAAAATTTCTTCTGTGGGCAGGATCTTGAGTATTATTTCTGTTATTTATTTTTTA
>E0507-4
ATAGATGTGGACACTCGGGCTTATTTCACTTCAGCTACTATAATTATTGCTGTTCCTACCGGAATTAAAATTTTTAGGTGACTGGCAACATTGGGTGGTATAAAGTCTAATAAGTTTAGTCCGCTAGTTCTTTGATTTACGGGGTTTTTATTTTTATTTACTATAGGAGGTTTAACTGGAATTATTCTTGGCAATTCCTCTGTCGACGTTTGCTTACATGACACTTATTTTGTTGTTGCTCATTTTCATTATGTATTATCTATGGGAATTATTTTTGCTATTATGGGTGGGATTATTTATTGATTTCCCTTAATTCTAGGGTTAACTTTAAATTATTACAATTTAATTTCTCAATTCTATATTATATTTATTGGAGTAAATCTTACATTTTTTCCCCAGCATTTTCTTGGTTTGAGGGGTATACCGCGTCGGTATTCAGACTATCCAGATTGCTACCTAGTTTGAAATAAAATTTCTTCTGTGGGCAGGATCTTGAGTATTATTTCTGTTATTTATTTTTTA
>E0507-6
ATAGATGTGGACACTCGGGCTTATTTCACTTCAGCTACTATAATTATTGCTGTTCCTACCGGAATTAAAATTTTTAGGTGACTGGCAACATTGGGTGGTATAAAGTCTAATAAGTTTAGTCCGCTAGTTCTTTGATTTACGGGGTTTTTATTTTTATTTACTATAGGAGGTTTAACTGGAATTATTCTTGGCAATTCCTCTGTCGACGTTTGCTTACATGACACTTATTTTGTTGTTGCTCATTTTCATTATGTATTATCTATGGGAATTATTTTTGCTATTATGGGTGGGATTATTTATTGATTTCCCTTAATTCTAGGGTTAACTTTAAATTATTACAATTTAATTTCTCAATTCTATATTATATTTATTGGAGTAAATCTTACATTTTTTCCCCAGCATTTTCTTGGTTTGAGGGGTATACCGCGTCGGTATTCAGACTATCCAGATTGCTACCTAGTTTGAAATAAAATTTCTTCTGTGGGCAGGATCTTGAGTATTATTTCTGTTATTTATTTTTTA
>E0507-7
ATAGATGTGGACACTCGGGCTTATTTCACTTCAGCTACTATAATTATTGCTGTTCCTACCGGAATTAAAATTTTTAGGTGACTGGCAACATTGGGTGGTATAAAGTCTAATAAGTTTAGTCCGCTAGTTCTTTGATTTACGGGGTTTTTATTTTTATTTACTATAGGAGGTTTAACTGGAATTATTCTTGGCAATTCCTCTGTCGACGTTTGCTTACATGACACTTATTTTGTTGTTGCTCATTTTCATTATGTATTATCTATGGGAATTATTTTTGCTATTATGGGTGGGATTATTTATTGATTTCCCTTAATTCTAGGGTTAACTTTAAATTATTACAATTTAATTTCTCAATTCTATATTATATTTATTGGAGTAAATCTTACATTTTTTCCCCAGCATTTTCTTGGTTTGAGGGGTATACCGCGTCGGTATTCAGACTATCCAGATTGCTACCTAGTTTGAAATAAAATTTCTTCTGTGGGCAGGATCTTGAGTATTATTTCTGTTATTTATTTTTTA
>E0607-4
ATAGATGTGGACACTCGGGCTTATTTCACTTCAGCTACTATAATTATTGCTGTTCCTACCGGAATTAAAATTTTTAGGTGACTGGCAACATTGGGTGGTATAAAGTCTAATAAGTTTAGTCCGCTAGTTCTTTGATTTACGGGGTTTTTATTTTTATTTACTATAGGAGGTTTAACTGGAATTATTCTTGGCAATTCCTCTGTCGACGTTTGCTTACATGACACTTATTTTGTTGTTGCTCATTTTCATTATGTATTATCTATGGGAATTATTTTTGCTATTATGGGTGGGATTATTTATTGATTTCCCTTAATTCTAGGGTTAACTTTAAATTATTACAATTTAATTTCTCAATTCTATATTATATTTATTGGAGTAAATCTTACATTTTTTCCCCAGCATTTTCTTGGTTTGAGGGGTATACCGCGTCGGTATTCAGACTATCCAGATTGCTACCTAGTTTGAAATAAAATTTCTTCTGTGGGCAGGATCTTGAGTATTATTTCTGTTATTTATTTTTTA
>E0607-5
ATAGATGTGGACACTCGGGCTTATTTCACTTCAGCTACTATAATTATTGCTGTTCCTACCGGAATTAAAATTTTTAGGTGACTGGCAACATTGGGTGGTATAAAGTCTAATAAGTTTAGTCCGCTAGTTCTTTGATTTACGGGGTTTTTATTTTTATTTACTATAGGAGGTTTAACTGGAATTATTCTTGGCAATTCCTCTGTCGACGTTTGCTTACATGACACTTATTTTGTTGTTGCTCATTTTCATTATGTATTATCTATGGGAATTATTTTTGCTATTATGGGTGGGATTATTTATTGATTTCCCTTAATTCTAGGGTTAACTTTAAATTATTACAATTTAATTTCTCAATTCTATATTATATTTATTGGAGTAAATCTTACATTTTTTCCCCAGCATTTTCTTGGTTTGAGGGGTATACCGCGTCGGTATTCAGACTATCCAGATTGCTACCTAGTTTGAAATAAAATTTCTTCTGTGGGCAGGATCTTGAGTATTATTTCTGTTATTTATTTTTTA
>E0607-7
ATAGATGTGGACACTCGGGCTTATTTCACTTCAGCTACTATAATTATTGCTGTTCCTACCGGAATTAAAATTTTTAGGTGACTGGCAACATTGGGTGGTATAAAGTCTAATAAGTTTAGTCCGCTAGTTCTTTGATTTACGGGGTTTTTATTTTTATTTACTATAGGAGGTTTAACTGGAATTATTCTTGGCAATTCCTCTGTCGACGTTTGCTTACATGACACTTATTTTGTTGTTGCTCATTTTCATTATGTATTATCTATGGGAATTATTTTTGCTATTATGGGTGGGATTATTTATTGATTTCCCTTAATTCTAGGGTTAACTTTAAATTATTACAATTTAATTTCTCAATTCTATATTATATTTATTGGAGTAAATCTTACATTTTTTCCCCAGCATTTTCTTGGTTTGAGGGGTATACCGCGTCGGTATTCAGACTATCCAGATTGCTACCTAGTTTGAAATAAAATTTCTTCTGTGGGCAGGATCTTGAGTATTATTTCTGTTATTTATTTTTTA
>E0607-8
ATAGATGTGGACACTCGGGCTTATTTCACTTCAGCTACTATAATTATTGCTGTTCCTACCGGAATTAAAATTTTTAGGTGACTGGCAACATTGGGTGGTATAAAGTCTAATAAGTTTAGTCCGCTAGTTCTTTGATTTACGGGGTTTTTATTTTTATTTACTATAGGAGGTTTAACTGGAATTATTCTTGGCAATTCCTCTGTCGACGTTTGCTTACATGACACTTATTTTGTTGTTGCTCATTTTCATTATGTATTATCTATGGGAATTATTTTTGCTATTATGGGTGGGATTATTTATTGATTTCCCTTAATTCTAGGGTTAACTTTAAATTATTACAATTTAATTTCTCAATTCTATATTATATTTATTGGAGTAAATCTTACATTTTTTCCCCAGCATTTTCTTGGTTTGAGGGGTATACCGCGTCGGTATTCAGACTATCCAGATTGCTACCTAGTTTGAAATAAAATTTCTTCTGTGGGCAGGATCTTGAGTATTATTTCTGTTATTTATTTTTTA
>E0708-1
ATAGATGTGGACACTCGGGCTTATTTCACTTCAGCTACTATAATTATTGCTGTTCCTACCGGAATTAAAATTTTTAGGTGACTGGCAACATTGGGTGGTATAAAGTCTAATAAGTTTAGTCCGCTAGTTCTTTGATTTACGGGGTTTTTATTTTTATTTACTATAGGAGGTTTAACTGGAATTATTCTTGGCAATTCCTCTGTCGACGTTTGCTTACATGACACTTATTTTGTTGTTGCTCATTTTCATTATGTATTATCTATGGGAATTATTTTTGCTATTATGGGTGGGATTATTTATTGATTTCCCTTAATTCTAGGGTTAACTTTAAATTATTACAATTTAATTTCTCAATTCTATATTATATTTATTGGAGTAAATCTTACATTTTTTCCCCAGCATTTTCTTGGTTTGAGGGGTATACCGCGTCGGTATTCAGACTATCCAGATTGCTACCTAGTTTGAAATAAAATTTCTTCTGTGGGCAGGATCTTGAGTATTATTTCTGTTATTTATTTTTTA
>E0708-2
ATAGATGTGGACACTCGGGCTTATTTCACTTCAGCTACTATAATTATTGCTGTTCCTACCGGAATTAAAATTTTTAGGTGACTGGCAACATTGGGTGGTATAAAGTCTAATAAGTTTAGTCCGCTAGTTCTTTGATTTACGGGGTTTTTATTTTTATTTACTATAGGAGGTTTAACTGGAATTATTCTTGGCAATTCCTCTGTCGACGTTTGCTTACATGACACTTATTTTGTTGTTGCTCATTTTCATTATGTATTATCTATGGGAATTATTTTTGCTATTATGGGTGGGATTATTTATTGATTTCCCTTAATTCTAGGGTTAACTTTAAATTATTACAATTTAATTTCTCAATTCTATATTATATTTATTGGAGTAAATCTTACATTTTTTCCCCAGCATTTTCTTGGTTTGAGGGGTATACCGCGTCGGTATTCAGACTATCCAGATTGCTACCTAGTTTGAAATAAAATTTCTTCTGTGGGCAGGATCTTGAGTATTATTTCTGTTATTTATTTTTTA
>E0708-8
ATAGATGTGGACACTCGGGCTTATTTCACTTCAGCTACTATAATTATTGCTGTTCCTACCGGAATTAAAATTTTTAGGTGACTGGCAACATTGGGTGGTATAAAGTCTAATAAGTTTAGTCCGCTAGTTCTTTGATTTACGGGGTTTTTATTTTTATTTACTATAGGAGGTTTAACTGGAATTATTCTTGGCAATTCCTCTGTCGACGTTTGCTTACATGACACTTATTTTGTTGTTGCTCATTTTCATTATGTATTATCTATGGGAATTATTTTTGCTATTATGGGTGGGATTATTTATTGATTTCCCTTAATTCTAGGGTTAACTTTAAATTATTACAATTTAATTTCTCAATTCTATATTATATTTATTGGAGTAAATCTTACATTTTTTCCCCAGCATTTTCTTGGTTTGAGGGGTATACCGCGTCGGTATTCAGACTATCCAGATTGCTACCTAGTTTGAAATAAAATTTCTTCTGTGGGCAGGATCTTGAGTATTATTTCTGTTATTTATTTTTTA
>E0908-2
ATAGATGTGGACACTCGGGCTTATTTCACTTCAGCTACTATAATTATTGCTGTTCCTACCGGAATTAAAATTTTTAGGTGACTGGCAACATTGGGTGGTATAAAGTCTAATAAGTTTAGTCCGCTAGTTCTTTGATTTACGGGGTTTTTATTTTTATTTACTATAGGAGGTTTAACTGGAATTATTCTTGGCAATTCCTCTGTCGACGTTTGCTTACATGACACTTATTTTGTTGTTGCTCATTTTCATTATGTATTATCTATGGGAATTATTTTTGCTATTATGGGTGGGATTATTTATTGATTTCCCTTAATTCTAGGGTTAACTTTAAATTATTACAATTTAATTTCTCAATTCTATATTATATTTATTGGAGTAAATCTTACATTTTTTCCCCAGCATTTTCTTGGTTTGAGGGGTATACCGCGTCGGTATTCAGACTATCCAGATTGCTACCTAGTTTGAAATAAAATTTCTTCTGTGGGCAGGATCTTGAGTATTATTTCTGTTATTTATTTTTTA
>E0908-3
ATAGATGTGGACACTCGGGCTTATTTCACTTCAGCTACTATAATTATTGCTGTTCCTACCGGAATTAAAATTTTTAGGTGACTGGCAACATTGGGTGGTATAAAGTCTAATAAGTTTAGTCCGCTAGTTCTTTGATTTACGGGGTTTTTATTTTTATTTACTATAGGAGGTTTAACTGGAATTATTCTTGGCAATTCCTCTGTCGACGTTTGCTTACATGACACTTATTTTGTTGTTGCTCATTTTCATTATGTATTATCTATGGGAATTATTTTTGCTATTATGGGTGGGATTATTTATTGATTTCCCTTAATTCTAGGGTTAACTTTAAATTATTACAATTTAATTTCTCAATTCTATATTATATTTATTGGAGTAAATCTTACATTTTTTCCCCAGCATTTTCTTGGTTTGAGGGGTATACCGCGTCGGTATTCAGACTATCCAGATTGCTACCTAGTTTGAAATAAAATTTCTTCTGTGGGCAGGATCTTGAGTATTATTTCTGTTATTTATTTTTTA
>E0908-4
ATAGATGTGGACACTCGGGCTTATTTCACTTCAGCTACTATAATTATTGCTGTTCCTACCGGAATTAAAATTTTTAGGTGACTGGCAACATTGGGTGGTATAAAGTCTAATAAGTTTAGTCCGCTAGTTCTTTGATTTACGGGGTTTTTATTTTTATTTACTATAGGAGGTTTAACTGGAATTATTCTTGGCAATTCCTCTGTCGACGTTTGCTTACATGACACTTATTTTGTTGTTGCTCATTTTCATTATGTATTATCTATGGGAATTATTTTTGCTATTATGGGTGGGATTATTTATTGATTTCCCTTAATTCTAGGGTTAACTTTAAATTATTACAATTTAATTTCTCAATTCTATATTATATTTATTGGAGTAAATCTTACATTTTTTCCCCAGCATTTTCTTGGTTTGAGGGGTATACCGCGTCGGTATTCAGACTATCCAGATTGCTACCTAGTTTGAAATAAAATTTCTTCTGTGGGCAGGATCTTGAGTATTATTTCTGTTATTTATTTTTTA
>E0908-7
ATAGATGTGGACACTCGGGCTTATTTCACTTCAGCTACTATAATTATTGCTGTTCCTACCGGAATTAAAATTTTTAGGTGACTGGCAACATTGGGTGGTATAAAGTCTAATAAGTTTAGTCCGCTAGTTCTTTGATTTACGGGGTTTTTATTTTTATTTACTATAGGAGGTTTAACTGGAATTATTCTTGGCAATTCCTCTGTCGACGTTTGCTTACATGACACTTATTTTGTTGTTGCTCATTTTCATTATGTATTATCTATGGGAATTATTTTTGCTATTATGGGTGGGATTATTTATTGATTTCCCTTAATTCTAGGGTTAACTTTAAATTATTACAATTTAATTTCTCAATTCTATATTATATTTATTGGAGTAAATCTTACATTTTTTCCCCAGCATTTTCTTGGTTTGAGGGGTATACCGCGTCGGTATTCAGACTATCCAGATTGCTACCTAGTTTGAAATAAAATTTCTTCTGTGGGCAGGATCTTGAGTATTATTTCTGTTATTTATTTTTTA
>E0908-8
ATAGATGTGGACACTCGGGCTTATTTCACTTCAGCTACTATAATTATTGCTGTTCCTACCGGAATTAAAATTTTTAGGTGACTGGCAACATTGGGTGGTATAAAGTCTAATAAGTTTAGTCCGCTAGTTCTTTGATTTACGGGGTTTTTATTTTTATTTACTATAGGAGGTTTAACTGGAATTATTCTTGGCAATTCCTCTGTCGACGTTTGCTTACATGACACTTATTTTGTTGTTGCTCATTTTCATTATGTATTATCTATGGGAATTATTTTTGCTATTATGGGTGGGATTATTTATTGATTTCCCTTAATTCTAGGGTTAACTTTAAATTATTACAATTTAATTTCTCAATTCTATATTATATTTATTGGAGTAAATCTTACATTTTTTCCCCAGCATTTTCTTGGTTTGAGGGGTATACCGCGTCGGTATTCAGACTATCCAGATTGCTACCTAGTTTGAAATAAAATTTCTTCTGTGGGCAGGATCTTGAGTATTATTTCTGTTATTTATTTTTTA
>E1007-1
ATAGATGTGGACACTCGGGCTTATTTCACTTCAGCTACTATAATTATTGCTGTTCCTACCGGAATTAAAATTTTTAGGTGACTGGCAACATTGGGTGGTATAAAGTCTAATAAGTTTAGTCCGCTAGTTCTTTGATTTACGGGGTTTTTATTTTTATTTACTATAGGAGGTTTAACTGGAATTATTCTTGGCAATTCCTCTGTCGACGTTTGCTTACATGACACTTATTTTGTTGTTGCTCATTTTCATTATGTATTATCTATGGGAATTATTTTTGCTATTATGGGTGGGATTATTTATTGATTTCCCTTAATTCTAGGGTTAACTTTAAATTATTACAATTTAATTTCTCAATTCTATATTATATTTATTGGAGTAAATCTTACATTTTTTCCCCAGCATTTTCTTGGTTTGAGGGGTATACCGCGTCGGTATTCAGACTATCCAGATTGCTACCTAGTTTGAAATAAAATTTCTTCTGTGGGCAGGATCTTGAGTATTATTTCTGTTATTTATTTTTTA
>E1007-2
ATAGATGTGGACACTCGGGCTTATTTCACTTCAGCTACTATAATTATTGCTGTTCCTACCGGAATTAAAATTTTTAGGTGACTGGCAACATTGGGTGGTATAAAGTCTAATAAGTTTAGTCCGCTAGTTCTTTGATTTACGGGGTTTTTATTTTTATTTACTATAGGAGGTTTAACTGGAATTATTCTTGGCAATTCCTCTGTCGACGTTTGCTTACATGACACTTATTTTGTTGTTGCTCATTTTCATTATGTATTATCTATGGGAATTATTTTTGCTATTATGGGTGGGATTATTTATTGATTTCCCTTAATTCTAGGGTTAACTTTAAATTATTACAATTTAATTTCTCAATTCTATATTATATTTATTGGAGTAAATCTTACATTTTTTCCCCAGCATTTTCTTGGTTTGAGGGGTATACCGCGTCGGTATTCAGACTATCCAGATTGCTACCTAGTTTGAAATAAAATTTCTTCTGTGGGCAGGATCTTGAGTATTATTTCTGTTATTTATTTTTTA
>E1007-3
ATAGATGTGGACACTCGGGCTTATTTCACTTCAGCTACTATAATTATTGCTGTTCCTACCGGAATTAAAATTTTTAGGTGACTGGCAACATTGGGTGGTATAAAGTCTAATAAGTTTAGTCCGCTAGTTCTTTGATTTACGGGGTTTTTATTTTTATTTACTATAGGAGGTTTAACTGGAATTATTCTTGGCAATTCCTCTGTCGACGTTTGCTTACATGACACTTATTTTGTTGTTGCTCATTTTCATTATGTATTATCTATGGGAATTATTTTTGCTATTATGGGTGGGATTATTTATTGATTTCCCTTAATTCTAGGGTTAACTTTAAATTATTACAATTTAATTTCTCAATTCTATATTATATTTATTGGAGTAAATCTTACATTTTTTCCCCAGCATTTTCTTGGTTTGAGGGGTATACCGCGTCGGTATTCAGACTATCCAGATTGCTACCTAGTTTGAAATAAAATTTCTTCTGTGGGCAGGATCTTGAGTATTATTTCTGTTATTTATTTTTTA
>E1007-4
ATAGATGTGGACACTCGGGCTTATTTCACTTCAGCTACTATAATTATTGCTGTTCCTACCGGAATTAAAATTTTTAGGTGACTGGCAACATTGGGTGGTATAAAGTCTAATAAGTTTAGTCCGCTAGTTCTTTGATTTACGGGGTTTTTATTTTTATTTACTATAGGAGGTTTAACTGGAATTATTCTTGGCAATTCCTCTGTCGACGTTTGCTTACATGACACTTATTTTGTTGTTGCTCATTTTCATTATGTATTATCTATGGGAATTATTTTTGCTATTATGGGTGGGATTATTTATTGATTTCCCTTAATTCTAGGGTTAACTTTAAATTATTACAATTTAATTTCTCAATTCTATATTATATTTATTGGAGTAAATCTTACATTTTTTCCCCAGCATTTTCTTGGTTTGAGGGGTATACCGCGTCGGTATTCAGACTATCCAGATTGCTACCTAGTTTGAAATAAAATTTCTTCTGTGGGCAGGATCTTGAGTATTATTTCTGTTATTTATTTTTTA
>E1007-5
ATAGATGTGGACACTCGGGCTTATTTCACTTCAGCTACTATAATTATTGCTGTTCCTACCGGAATTAAAATTTTTAGGTGACTGGCAACATTGGGTGGTATAAAGTCTAATAAGTTTAGTCCGCTAGTTCTTTGATTTACGGGGTTTTTATTTTTATTTACTATAGGAGGTTTAACTGGAATTATTCTTGGCAATTCCTCTGTCGACGTTTGCTTACATGACACTTATTTTGTTGTTGCTCATTTTCATTATGTATTATCTATGGGAATTATTTTTGCTATTATGGGTGGGATTATTTATTGATTTCCCTTAATTCTAGGGTTAACTTTAAATTATTACAATTTAATTTCTCAATTCTATATTATATTTATTGGAGTAAATCTTACATTTTTTCCCCAGCATTTTCTTGGTTTGAGGGGTATACCGCGTCGGTATTCAGACTATCCAGATTGCTACCTAGTTTGAAATAAAATTTCTTCTGTGGGCAGGATCTTGAGTATTATTTCTGTTATTTATTTTTTA
>E1007-6
ATAGATGTGGACACTCGGGCTTATTTCACTTCAGCTACTATAATTATTGCTGTTCCTACCGGAATTAAAATTTTTAGGTGACTGGCAACATTGGGTGGTATAAAGTCTAATAAGTTTAGTCCGCTAGTTCTTTGATTTACGGGGTTTTTATTTTTATTTACTATAGGAGGTTTAACTGGAATTATTCTTGGCAATTCCTCTGTCGACGTTTGCTTACATGACACTTATTTTGTTGTTGCTCATTTTCATTATGTATTATCTATGGGAATTATTTTTGCTATTATGGGTGGGATTATTTATTGATTTCCCTTAATTCTAGGGTTAACTTTAAATTATTACAATTTAATTTCTCAATTCTATATTATATTTATTGGAGTAAATCTTACATTTTTTCCCCAGCATTTTCTTGGTTTGAGGGGTATACCGCGTCGGTATTCAGACTATCCAGATTGCTACCTAGTTTGAAATAAAATTTCTTCTGTGGGCAGGATCTTGAGTATTATTTCTGTTATTTATTTTTTA
>E1107-3
ATAGATGTGGACACTCGGGCTTATTTCACTTCAGCTACTATAATTATTGCTGTTCCTACCGGAATTAAAATTTTTAGGTGACTGGCAACATTGGGTGGTATAAAGTCTAATAAGTTTAGTCCGCTAGTTCTTTGATTTACGGGGTTTTTATTTTTATTTACTATAGGAGGTTTAACTGGAATTATTCTTGGCAATTCCTCTGTCGACGTTTGCTTACATGACACTTATTTTGTTGTTGCTCATTTTCATTATGTATTATCTATGGGAATTATTTTTGCTATTATGGGTGGGATTATTTATTGATTTCCCTTAATTCTAGGGTTAACTTTAAATTATTACAATTTAATTTCTCAATTCTATATTATATTTATTGGAGTAAATCTTACATTTTTTCCCCAGCATTTTCTTGGTTTGAGGGGTATACCGCGTCGGTATTCAGACTATCCAGATTGCTACCTAGTTTGAAATAAAATTTCTTCTGTGGGCAGGATCTTGAGTATTATTTCTGTTATTTATTTTTTA
>E1107-5
ATAGATGTGGACACTCGGGCTTATTTCACTTCAGCTACTATAATTATTGCTGTTCCTACCGGAATTAAAATTTTTAGGTGACTGGCAACATTGGGTGGTATAAAGTCTAATAAGTTTAGTCCGCTAGTTCTTTGATTTACGGGGTTTTTATTTTTATTTACTATAGGAGGTTTAACTGGAATTATTCTTGGCAATTCCTCTGTCGACGTTTGCTTACATGACACTTATTTTGTTGTTGCTCATTTTCATTATGTATTATCTATGGGAATTATTTTTGCTATTATGGGTGGGATTATTTATTGATTTCCCTTAATTCTAGGGTTAACTTTAAATTATTACAATTTAATTTCTCAATTCTATATTATATTTATTGGAGTAAATCTTACATTTTTTCCCCAGCATTTTCTTGGTTTGAGGGGTATACCGCGTCGGTATTCAGACTATCCAGATTGCTACCTAGTTTGAAATAAAATTTCTTCTGTGGGCAGGATCTTGAGTATTATTTCTGTTATTTATTTTTTA
>E1107-6
ATAGATGTGGACACTCGGGCTTATTTCACTTCAGCTACTATAATTATTGCTGTTCCTACCGGAATTAAAATTTTTAGGTGACTGGCAACATTGGGTGGTATAAAGTCTAATAAGTTTAGTCCGCTAGTTCTTTGATTTACGGGGTTTTTATTTTTATTTACTATAGGAGGTTTAACTGGAATTATTCTTGGCAATTCCTCTGTCGACGTTTGCTTACATGACACTTATTTTGTTGTTGCTCATTTTCATTATGTATTATCTATGGGAATTATTTTTGCTATTATGGGTGGGATTATTTATTGATTTCCCTTAATTCTAGGGTTAACTTTAAATTATTACAATTTAATTTCTCAATTCTATATTATATTTATTGGAGTAAATCTTACATTTTTTCCCCAGCATTTTCTTGGTTTGAGGGGTATACCGCGTCGGTATTCAGACTATCCAGATTGCTACCTAGTTTGAAATAAAATTTCTTCTGTGGGCAGGATCTTGAGTATTATTTCTGTTATTTATTTTTTA
>E1107-7
ATAGATGTGGACACTCGGGCTTATTTCACTTCAGCTACTATAATTATTGCTGTTCCTACCGGAATTAAAATTTTTAGGTGACTGGCAACATTGGGTGGTATAAAGTCTAATAAGTTTAGTCCGCTAGTTCTTTGATTTACGGGGTTTTTATTTTTATTTACTATAGGAGGTTTAACTGGAATTATTCTTGGCAATTCCTCTGTCGACGTTTGCTTACATGACACTTATTTTGTTGTTGCTCATTTTCATTATGTATTATCTATGGGAATTATTTTTGCTATTATGGGTGGGATTATTTATTGATTTCCCTTAATTCTAGGGTTAACTTTAAATTATTACAATTTAATTTCTCAATTCTATATTATATTTATTGGAGTAAATCTTACATTTTTTCCCCAGCATTTTCTTGGTTTGAGGGGTATACCGCGTCGGTATTCAGACTATCCAGATTGCTACCTAGTTTGAAATAAAATTTCTTCTGTGGGCAGGATCTTGAGTATTATTTCTGTTATTTATTTTTTA
>E1207-3
ATAGATGTGGACACTCGGGCTTATTTCACTTCAGCTACTATAATTATTGCTGTTCCTACCGGAATTAAAATTTTTAGGTGACTGGCAACATTGGGTGGTATAAAGTCTAATAAGTTTAGTCCGCTAGTTCTTTGATTTACGGGGTTTTTATTTTTATTTACTATAGGAGGTTTAACTGGAATTATTCTTGGCAATTCCTCTGTCGACGTTTGCTTACATGACACTTATTTTGTTGTTGCTCATTTTCATTATGTATTATCTATGGGAATTATTTTTGCTATTATGGGTGGGATTATTTATTGATTTCCCTTAATTCTAGGGTTAACTTTAAATTATTACAATTTAATTTCTCAATTCTATATTATATTTATTGGAGTAAATCTTACATTTTTTCCCCAGCATTTTCTTGGTTTGAGGGGTATACCGCGTCGGTATTCAGACTATCCAGATTGCTACCTAGTTTGAAATAAAATTTCTTCTGTGGGCAGGATCTTGAGTATTATTTCTGTTATTTATTTTTTA
>E1207-6
ATAGATGTGGACACTCGGGCTTATTTCACTTCAGCTACTATAATTATTGCTGTTCCTACCGGAATTAAAATTTTTAGGTGACTGGCAACATTGGGTGGTATAAAGTCTAATAAGTTTAGTCCGCTAGTTCTTTGATTTACGGGGTTTTTATTTTTATTTACTATAGGAGGTTTAACTGGAATTATTCTTGGCAATTCCTCTGTCGACGTTTGCTTACATGACACTTATTTTGTTGTTGCTCATTTTCATTATGTATTATCTATGGGAATTATTTTTGCTATTATGGGTGGGATTATTTATTGATTTCCCTTAATTCTAGGGTTAACTTTAAATTATTACAATTTAATTTCTCAATTCTATATTATATTTATTGGAGTAAATCTTACATTTTTTCCCCAGCATTTTCTTGGTTTGAGGGGTATACCGCGTCGGTATTCAGACTATCCAGATTGCTACCTAGTTTGAAATAAAATTTCTTCTGTGGGCAGGATCTTGAGTATTATTTCTGTTATTTATTTTTTA
>E1207-7
ATAGATGTGGACACTCGGGCTTATTTCACTTCAGCTACTATAATTATTGCTGTTCCTACCGGAATTAAAATTTTTAGGTGACTGGCAACATTGGGTGGTATAAAGTCTAATAAGTTTAGTCCGCTAGTTCTTTGATTTACGGGGTTTTTATTTTTATTTACTATAGGAGGTTTAACTGGAATTATTCTTGGCAATTCCTCTGTCGACGTTTGCTTACATGACACTTATTTTGTTGTTGCTCATTTTCATTATGTATTATCTATGGGAATTATTTTTGCTATTATGGGTGGGATTATTTATTGATTTCCCTTAATTCTAGGGTTAACTTTAAATTATTACAATTTAATTTCTCAATTCTATATTATATTTATTGGAGTAAATCTTACATTTTTTCCCCAGCATTTTCTTGGTTTGAGGGGTATACCGCGTCGGTATTCAGACTATCCAGATTGCTACCTAGTTTGAAATAAAATTTCTTCTGTGGGCAGGATCTTGAGTATTATTTCTGTTATTTATTTTTTA
>E1207-8
ATAGATGTGGACACTCGGGCTTATTTCACTTCAGCTACTATAATTATTGCTGTTCCTACCGGAATTAAAATTTTTAGGTGACTGGCAACATTGGGTGGTATAAAGTCTAATAAGTTTAGTCCGCTAGTTCTTTGATTTACGGGGTTTTTATTTTTATTTACTATAGGAGGTTTAACTGGAATTATTCTTGGCAATTCCTCTGTCGACGTTTGCTTACATGACACTTATTTTGTTGTTGCTCATTTTCATTATGTATTATCTATGGGAATTATTTTTGCTATTATGGGTGGGATTATTTATTGATTTCCCTTAATTCTAGGGTTAACTTTAAATTATTACAATTTAATTTCTCAATTCTATATTATATTTATTGGAGTAAATCTTACATTTTTTCCCCAGCATTTTCTTGGTTTGAGGGGTATACCGCGTCGGTATTCAGACTATCCAGATTGCTACCTAGTTTGAAATAAAATTTCTTCTGTGGGCAGGATCTTGAGTATTATTTCTGTTATTTATTTTTTA
>E1307-4
ATAGATGTGGACACTCGGGCTTATTTCACTTCAGCTACTATAATTATTGCTGTTCCTACCGGAATTAAAATTTTTAGGTGACTGGCAACATTGGGTGGTATAAAGTCTAATAAGTTTAGTCCGCTAGTTCTTTGATTTACGGGGTTTTTATTTTTATTTACTATAGGAGGTTTAACTGGAATTATTCTTGGCAATTCCTCTGTCGACGTTTGCTTACATGACACTTATTTTGTTGTTGCTCATTTTCATTATGTATTATCTATGGGAATTATTTTTGCTATTATGGGTGGGATTATTTATTGATTTCCCTTAATTCTAGGGTTAACTTTAAATTATTACAATTTAATTTCTCAATTCTATATTATATTTATTGGAGTAAATCTTACATTTTTTCCCCAGCATTTTCTTGGTTTGAGGGGTATACCGCGTCGGTATTCAGACTATCCAGATTGCTACCTAGTTTGAAATAAAATTTCTTCTGTGGGCAGGATCTTGAGTATTATTTCTGTTATTTATTTTTTA
>E1307-5
ATAGATGTGGACACTCGGGCTTATTTCACTTCAGCTACTATAATTATTGCTGTTCCTACCGGAATTAAAATTTTTAGGTGACTGGCAACATTGGGTGGTATAAAGTCTAATAAGTTTAGTCCGCTAGTTCTTTGATTTACGGGGTTTTTATTTTTATTTACTATAGGAGGTTTAACTGGAATTATTCTTGGCAATTCCTCTGTCGACGTTTGCTTACATGACACTTATTTTGTTGTTGCTCATTTTCATTATGTATTATCTATGGGAATTATTTTTGCTATTATGGGTGGGATTATTTATTGATTTCCCTTAATTCTAGGGTTAACTTTAAATTATTACAATTTAATTTCTCAATTCTATATTATATTTATTGGAGTAAATCTTACATTTTTTCCCCAGCATTTTCTTGGTTTGAGGGGTATACCGCGTCGGTATTCAGACTATCCAGATTGCTACCTAGTTTGAAATAAAATTTCTTCTGTGGGCAGGATCTTGAGTATTATTTCTGTTATTTATTTTTTA
>E1307-8
ATAGATGTGGACACTCGGGCTTATTTCACTTCAGCTACTATAATTATTGCTGTTCCTACCGGAATTAAAATTTTTAGGTGACTGGCAACATTGGGTGGTATAAAGTCTAATAAGTTTAGTCCGCTAGTTCTTTGATTTACGGGGTTTTTATTTTTATTTACTATAGGAGGTTTAACTGGAATTATTCTTGGCAATTCCTCTGTCGACGTTTGCTTACATGACACTTATTTTGTTGTTGCTCATTTTCATTATGTATTATCTATGGGAATTATTTTTGCTATTATGGGTGGGATTATTTATTGATTTCCCTTAATTCTAGGGTTAACTTTAAATTATTACAATTTAATTTCTCAATTCTATATTATATTTATTGGAGTAAATCTTACATTTTTTCCCCAGCATTTTCTTGGTTTGAGGGGTATACCGCGTCGGTATTCAGACTATCCAGATTGCTACCTAGTTTGAAATAAAATTTCTTCTGTGGGCAGGATCTTGAGTATTATTTCTGTTATTTATTTTTTA
>E2407-2
ATAGATGTGGACACTCGGGCTTATTTCACTTCAGCTACTATAATTATTGCTGTTCCTACCGGAATTAAAATTTTTAGGTGACTGGCAACATTGGGTGGTATAAAGTCTAATAAGTTTAGTCCGCTAGTTCTTTGATTTACGGGGTTTTTATTTTTATTTACTATAGGAGGTTTAACTGGAATTATTCTTGGCAATTCCTCTGTCGACGTTTGCTTACATGACACTTATTTTGTTGTTGCTCATTTTCATTATGTATTATCTATGGGAATTATTTTTGCTATTATGGGTGGGATTATTTATTGATTTCCCTTAATTCTAGGGTTAACTTTAAATTATTACAATTTAATTTCTCAATTCTATATTATATTTATTGGAGTAAATCTTACATTTTTTCCCCAGCATTTTCTTGGTTTGAGGGGTATACCGCGTCGGTATTCAGACTATCCAGATTGCTACCTAGTTTGAAATAAAATTTCTTCTGTGGGCAGGATCTTGAGTATTATTTCTGTTATTTATTTTTTA
>E2407-4
ATAGATGTGGACACTCGGGCTTATTTCACTTCAGCTACTATAATTATTGCTGTTCCTACCGGAATTAAAATTTTTAGGTGACTGGCAACATTGGGTGGTATAAAGTCTAATAAGTTTAGTCCGCTAGTTCTTTGATTTACGGGGTTTTTATTTTTATTTACTATAGGAGGTTTAACTGGAATTATTCTTGGCAATTCCTCTGTCGACGTTTGCTTACATGACACTTATTTTGTTGTTGCTCATTTTCATTATGTATTATCTATGGGAATTATTTTTGCTATTATGGGTGGGATTATTTATTGATTTCCCTTAATTCTAGGGTTAACTTTAAATTATTACAATTTAATTTCTCAATTCTATATTATATTTATTGGAGTAAATCTTACATTTTTTCCCCAGCATTTTCTTGGTTTGAGGGGTATACCGCGTCGGTATTCAGACTATCCAGATTGCTACCTAGTTTGAAATAAAATTTCTTCTGTGGGCAGGATCTTGAGTATTATTTCTGTTATTTATTTTTTA
>E2407-8
ATAGATGTGGACACTCGGGCTTATTTCACTTCAGCTACTATAATTATTGCTGTTCCTACCGGAATTAAAATTTTTAGGTGACTGGCAACATTGGGTGGTATAAAGTCTAATAAGTTTAGTCCGCTAGTTCTTTGATTTACGGGGTTTTTATTTTTATTTACTATAGGAGGTTTAACTGGAATTATTCTTGGCAATTCCTCTGTCGACGTTTGCTTACATGACACTTATTTTGTTGTTGCTCATTTTCATTATGTATTATCTATGGGAATTATTTTTGCTATTATGGGTGGGATTATTTATTGATTTCCCTTAATTCTAGGGTTAACTTTAAATTATTACAATTTAATTTCTCAATTCTATATTATATTTATTGGAGTAAATCTTACATTTTTTCCCCAGCATTTTCTTGGTTTGAGGGGTATACCGCGTCGGTATTCAGACTATCCAGATTGCTACCTAGTTTGAAATAAAATTTCTTCTGTGGGCAGGATCTTGAGTATTATTTCTGTTATTTATTTTTTA
>E2507-4
ATAGATGTGGACACTCGGGCTTATTTCACTTCAGCTACTATAATTATTGCTGTTCCTACCGGAATTAAAATTTTTAGGTGACTGGCAACATTGGGTGGTATAAAGTCTAATAAGTTTAGTCCGCTAGTTCTTTGATTTACGGGGTTTTTATTTTTATTTACTATAGGAGGTTTAACTGGAATTATTCTTGGCAATTCCTCTGTCGACGTTTGCTTACATGACACTTATTTTGTTGTTGCTCATTTTCATTATGTATTATCTATGGGAATTATTTTTGCTATTATGGGTGGGATTATTTATTGATTTCCCTTAATTCTAGGGTTAACTTTAAATTATTACAATTTAATTTCTCAATTCTATATTATATTTATTGGAGTAAATCTTACATTTTTTCCCCAGCATTTTCTTGGTTTGAGGGGTATACCGCGTCGGTATTCAGACTATCCAGATTGCTACCTAGTTTGAAATAAAATTTCTTCTGTGGGCAGGATCTTGAGTATTATTTCTGTTATTTATTTTTTA
>E2507-5
ATAGATGTGGACACTCGGGCTTATTTCACTTCAGCTACTATAATTATTGCTGTTCCTACCGGAATTAAAATTTTTAGGTGACTGGCAACATTGGGTGGTATAAAGTCTAATAAGTTTAGTCCGCTAGTTCTTTGATTTACGGGGTTTTTATTTTTATTTACTATAGGAGGTTTAACTGGAATTATTCTTGGCAATTCCTCTGTCGACGTTTGCTTACATGACACTTATTTTGTTGTTGCTCATTTTCATTATGTATTATCTATGGGAATTATTTTTGCTATTATGGGTGGGATTATTTATTGATTTCCCTTAATTCTAGGGTTAACTTTAAATTATTACAATTTAATTTCTCAATTCTATATTATATTTATTGGAGTAAATCTTACATTTTTTCCCCAGCATTTTCTTGGTTTGAGGGGTATACCGCGTCGGTATTCAGACTATCCAGATTGCTACCTAGTTTGAAATAAAATTTCTTCTGTGGGCAGGATCTTGAGTATTATTTCTGTTATTTATTTTTTA
>E2607-1
ATAGATGTGGACACTCGGGCTTATTTCACTTCAGCTACTATAATTATTGCTGTTCCTACCGGAATTAAAATTTTTAGGTGACTGGCAACATTGGGTGGTATAAAGTCTAATAAGTTTAGTCCGCTAGTTCTTTGATTTACGGGGTTTTTATTTTTATTTACTATAGGAGGTTTAACTGGAATTATTCTTGGCAATTCCTCTGTCGACGTTTGCTTACATGACACTTATTTTGTTGTTGCTCATTTTCATTATGTATTATCTATGGGAATTATTTTTGCTATTATGGGTGGGATTATTTATTGATTTCCCTTAATTCTAGGGTTAACTTTAAATTATTACAATTTAATTTCTCAATTCTATATTATATTTATTGGAGTAAATCTTACATTTTTTCCCCAGCATTTTCTTGGTTTGAGGGGTATACCGCGTCGGTATTCAGACTATCCAGATTGCTACCTAGTTTGAAATAAAATTTCTTCTGTGGGCAGGATCTTGAGTATTATTTCTGTTATTTATTTTTTA
>E2607-2
ATAGATGTGGACACTCGGGCTTATTTCACTTCAGCTACTATAATTATTGCTGTTCCTACCGGAATTAAAATTTTTAGGTGACTGGCAACATTGGGTGGTATAAAGTCTAATAAGTTTAGTCCGCTAGTTCTTTGATTTACGGGGTTTTTATTTTTATTTACTATAGGAGGTTTAACTGGAATTATTCTTGGCAATTCCTCTGTCGACGTTTGCTTACATGACACTTATTTTGTTGTTGCTCATTTTCATTATGTATTATCTATGGGAATTATTTTTGCTATTATGGGTGGGATTATTTATTGATTTCCCTTAATTCTAGGGTTAACTTTAAATTATTACAATTTAATTTCTCAATTCTATATTATATTTATTGGAGTAAATCTTACATTTTTTCCCCAGCATTTTCTTGGTTTGAGGGGTATACCGCGTCGGTATTCAGACTATCCAGATTGCTACCTAGTTTGAAATAAAATTTCTTCTGTGGGCAGGATCTTGAGTATTATTTCTGTTATTTATTTTTTA
>E2607-3
ATAGATGTGGACACTCGGGCTTATTTCACTTCAGCTACTATAATTATTGCTGTTCCTACCGGAATTAAAATTTTTAGGTGACTGGCAACATTGGGTGGTATAAAGTCTAATAAGTTTAGTCCGCTAGTTCTTTGATTTACGGGGTTTTTATTTTTATTTACTATAGGAGGTTTAACTGGAATTATTCTTGGCAATTCCTCTGTCGACGTTTGCTTACATGACACTTATTTTGTTGTTGCTCATTTTCATTATGTATTATCTATGGGAATTATTTTTGCTATTATGGGTGGGATTATTTATTGATTTCCCTTAATTCTAGGGTTAACTTTAAATTATTACAATTTAATTTCTCAATTCTATATTATATTTATTGGAGTAAATCTTACATTTTTTCCCCAGCATTTTCTTGGTTTGAGGGGTATACCGCGTCGGTATTCAGACTATCCAGATTGCTACCTAGTTTGAAATAAAATTTCTTCTGTGGGCAGGATCTTGAGTATTATTTCTGTTATTTATTTTTTA
>E2607-4
ATAGATGTGGACACTCGGGCTTATTTCACTTCAGCTACTATAATTATTGCTGTTCCTACCGGAATTAAAATTTTTAGGTGACTGGCAACATTGGGTGGTATAAAGTCTAATAAGTTTAGTCCGCTAGTTCTTTGATTTACGGGGTTTTTATTTTTATTTACTATAGGAGGTTTAACTGGAATTATTCTTGGCAATTCCTCTGTCGACGTTTGCTTACATGACACTTATTTTGTTGTTGCTCATTTTCATTATGTATTATCTATGGGAATTATTTTTGCTATTATGGGTGGGATTATTTATTGATTTCCCTTAATTCTAGGGTTAACTTTAAATTATTACAATTTAATTTCTCAATTCTATATTATATTTATTGGAGTAAATCTTACATTTTTTCCCCAGCATTTTCTTGGTTTGAGGGGTATACCGCGTCGGTATTCAGACTATCCAGATTGCTACCTAGTTTGAAATAAAATTTCTTCTGTGGGCAGGATCTTGAGTATTATTTCTGTTATTTATTTTTTA
>E2607-7
ATAGATGTGGACACTCGGGCTTATTTCACTTCAGCTACTATAATTATTGCTGTTCCTACCGGAATTAAAATTTTTAGGTGACTGGCAACATTGGGTGGTATAAAGTCTAATAAGTTTAGTCCGCTAGTTCTTTGATTTACGGGGTTTTTATTTTTATTTACTATAGGAGGTTTAACTGGAATTATTCTTGGCAATTCCTCTGTCGACGTTTGCTTACATGACACTTATTTTGTTGTTGCTCATTTTCATTATGTATTATCTATGGGAATTATTTTTGCTATTATGGGTGGGATTATTTATTGATTTCCCTTAATTCTAGGGTTAACTTTAAATTATTACAATTTAATTTCTCAATTCTATATTATATTTATTGGAGTAAATCTTACATTTTTTCCCCAGCATTTTCTTGGTTTGAGGGGTATACCGCGTCGGTATTCAGACTATCCAGATTGCTACCTAGTTTGAAATAAAATTTCTTCTGTGGGCAGGATCTTGAGTATTATTTCTGTTATTTATTTTTTA
>E2607-8
ATAGATGTGGACACTCGGGCTTATTTCACTTCAGCTACTATAATTATTGCTGTTCCTACCGGAATTAAAATTTTTAGGTGACTGGCAACATTGGGTGGTATAAAGTCTAATAAGTTTAGTCCGCTAGTTCTTTGATTTACGGGGTTTTTATTTTTATTTACTATAGGAGGTTTAACTGGAATTATTCTTGGCAATTCCTCTGTCGACGTTTGCTTACATGACACTTATTTTGTTGTTGCTCATTTTCATTATGTATTATCTATGGGAATTATTTTTGCTATTATGGGTGGGATTATTTATTGATTTCCCTTAATTCTAGGGTTAACTTTAAATTATTACAATTTAATTTCTCAATTCTATATTATATTTATTGGAGTAAATCTTACATTTTTTCCCCAGCATTTTCTTGGTTTGAGGGGTATACCGCGTCGGTATTCAGACTATCCAGATTGCTACCTAGTTTGAAATAAAATTTCTTCTGTGGGCAGGATCTTGAGTATTATTTCTGTTATTTATTTTTTA
>E2707-4
ATAGATGTGGACACTCGGGCTTATTTCACTTCAGCTACTATAATTATTGCTGTTCCTACCGGAATTAAAATTTTTAGGTGACTGGCAACATTGGGTGGTATAAAGTCTAATAAGTTTAGTCCGCTAGTTCTTTGATTTACGGGGTTTTTATTTTTATTTACTATAGGAGGTTTAACTGGAATTATTCTTGGCAATTCCTCTGTCGACGTTTGCTTACATGACACTTATTTTGTTGTTGCTCATTTTCATTATGTATTATCTATGGGAATTATTTTTGCTATTATGGGTGGGATTATTTATTGATTTCCCTTAATTCTAGGGTTAACTTTAAATTATTACAATTTAATTTCTCAATTCTATATTATATTTATTGGAGTAAATCTTACATTTTTTCCCCAGCATTTTCTTGGTTTGAGGGGTATACCGCGTCGGTATTCAGACTATCCAGATTGCTACCTAGTTTGAAATAAAATTTCTTCTGTGGGCAGGATCTTGAGTATTATTTCTGTTATTTATTTTTTA
>E2707-5
ATAGATGTGGACACTCGGGCTTATTTCACTTCAGCTACTATAATTATTGCTGTTCCTACCGGAATTAAAATTTTTAGGTGACTGGCAACATTGGGTGGTATAAAGTCTAATAAGTTTAGTCCGCTAGTTCTTTGATTTACGGGGTTTTTATTTTTATTTACTATAGGAGGTTTAACTGGAATTATTCTTGGCAATTCCTCTGTCGACGTTTGCTTACATGACACTTATTTTGTTGTTGCTCATTTTCATTATGTATTATCTATGGGAATTATTTTTGCTATTATGGGTGGGATTATTTATTGATTTCCCTTAATTCTAGGGTTAACTTTAAATTATTACAATTTAATTTCTCAATTCTATATTATATTTATTGGAGTAAATCTTACATTTTTTCCCCAGCATTTTCTTGGTTTGAGGGGTATACCGCGTCGGTATTCAGACTATCCAGATTGCTACCTAGTTTGAAATAAAATTTCTTCTGTGGGCAGGATCTTGAGTATTATTTCTGTTATTTATTTTTTA
>E2807-1
ATAGATGTGGACACTCGGGCTTATTTCACTTCAGCTACTATAATTATTGCTGTTCCTACCGGAATTAAAATTTTTAGGTGACTGGCAACATTGGGTGGTATAAAGTCTAATAAGTTTAGTCCGCTAGTTCTTTGATTTACGGGGTTTTTATTTTTATTTACTATAGGAGGTTTAACTGGAATTATTCTTGGCAATTCCTCTGTCGACGTTTGCTTACATGACACTTATTTTGTTGTTGCTCATTTTCATTATGTATTATCTATGGGAATTATTTTTGCTATTATGGGTGGGATTATTTATTGATTTCCCTTAATTCTAGGGTTAACTTTAAATTATTACAATTTAATTTCTCAATTCTATATTATATTTATTGGAGTAAATCTTACATTTTTTCCCCAGCATTTTCTTGGTTTGAGGGGTATACCGCGTCGGTATTCAGACTATCCAGATTGCTACCTAGTTTGAAATAAAATTTCTTCTGTGGGCAGGATCTTGAGTATTATTTCTGTTATTTATTTTTTA
>E2807-3
ATAGATGTGGACACTCGGGCTTATTTCACTTCAGCTACTATAATTATTGCTGTTCCTACCGGAATTAAAATTTTTAGGTGACTGGCAACATTGGGTGGTATAAAGTCTAATAAGTTTAGTCCGCTAGTTCTTTGATTTACGGGGTTTTTATTTTTATTTACTATAGGAGGTTTAACTGGAATTATTCTTGGCAATTCCTCTGTCGACGTTTGCTTACATGACACTTATTTTGTTGTTGCTCATTTTCATTATGTATTATCTATGGGAATTATTTTTGCTATTATGGGTGGGATTATTTATTGATTTCCCTTAATTCTAGGGTTAACTTTAAATTATTACAATTTAATTTCTCAATTCTATATTATATTTATTGGAGTAAATCTTACATTTTTTCCCCAGCATTTTCTTGGTTTGAGGGGTATACCGCGTCGGTATTCAGACTATCCAGATTGCTACCTAGTTTGAAATAAAATTTCTTCTGTGGGCAGGATCTTGAGTATTATTTCTGTTATTTATTTTTTA
>E2807-5
ATAGATGTGGACACTCGGGCTTATTTCACTTCAGCTACTATAATTATTGCTGTTCCTACCGGAATTAAAATTTTTAGGTGACTGGCAACATTGGGTGGTATAAAGTCTAATAAGTTTAGTCCGCTAGTTCTTTGATTTACGGGGTTTTTATTTTTATTTACTATAGGAGGTTTAACTGGAATTATTCTTGGCAATTCCTCTGTCGACGTTTGCTTACATGACACTTATTTTGTTGTTGCTCATTTTCATTATGTATTATCTATGGGAATTATTTTTGCTATTATGGGTGGGATTATTTATTGATTTCCCTTAATTCTAGGGTTAACTTTAAATTATTACAATTTAATTTCTCAATTCTATATTATATTTATTGGAGTAAATCTTACATTTTTTCCCCAGCATTTTCTTGGTTTGAGGGGTATACCGCGTCGGTATTCAGACTATCCAGATTGCTACCTAGTTTGAAATAAAATTTCTTCTGTGGGCAGGATCTTGAGTATTATTTCTGTTATTTATTTTTTA
>E2807-7
ATAGATGTGGACACTCGGGCTTATTTCACTTCAGCTACTATAATTATTGCTGTTCCTACCGGAATTAAAATTTTTAGGTGACTGGCAACATTGGGTGGTATAAAGTCTAATAAGTTTAGTCCGCTAGTTCTTTGATTTACGGGGTTTTTATTTTTATTTACTATAGGAGGTTTAACTGGAATTATTCTTGGCAATTCCTCTGTCGACGTTTGCTTACATGACACTTATTTTGTTGTTGCTCATTTTCATTATGTATTATCTATGGGAATTATTTTTGCTATTATGGGTGGGATTATTTATTGATTTCCCTTAATTCTAGGGTTAACTTTAAATTATTACAATTTAATTTCTCAATTCTATATTATATTTATTGGAGTAAATCTTACATTTTTTCCCCAGCATTTTCTTGGTTTGAGGGGTATACCGCGTCGGTATTCAGACTATCCAGATTGCTACCTAGTTTGAAATAAAATTTCTTCTGTGGGCAGGATCTTGAGTATTATTTCTGTTATTTATTTTTTA
>E2807-8
ATAGATGTGGACACTCGGGCTTATTTCACTTCAGCTACTATAATTATTGCTGTTCCTACCGGAATTAAAATTTTTAGGTGACTGGCAACATTGGGTGGTATAAAGTCTAATAAGTTTAGTCCGCTAGTTCTTTGATTTACGGGGTTTTTATTTTTATTTACTATAGGAGGTTTAACTGGAATTATTCTTGGCAATTCCTCTGTCGACGTTTGCTTACATGACACTTATTTTGTTGTTGCTCATTTTCATTATGTATTATCTATGGGAATTATTTTTGCTATTATGGGTGGGATTATTTATTGATTTCCCTTAATTCTAGGGTTAACTTTAAATTATTACAATTTAATTTCTCAATTCTATATTATATTTATTGGAGTAAATCTTACATTTTTTCCCCAGCATTTTCTTGGTTTGAGGGGTATACCGCGTCGGTATTCAGACTATCCAGATTGCTACCTAGTTTGAAATAAAATTTCTTCTGTGGGCAGGATCTTGAGTATTATTTCTGTTATTTATTTTTTA
>E3107-4
ATAGATGTGGACACTCGGGCTTATTTCACTTCAGCTACTATAATTATTGCTGTTCCTACCGGAATTAAAATTTTTAGGTGACTGGCAACATTGGGTGGTATAAAGTCTAATAAGTTTAGTCCGCTAGTTCTTTGATTTACGGGGTTTTTATTTTTATTTACTATAGGAGGTTTAACTGGAATTATTCTTGGCAATTCCTCTGTCGACGTTTGCTTACATGACACTTATTTTGTTGTTGCTCATTTTCATTATGTATTATCTATGGGAATTATTTTTGCTATTATGGGTGGGATTATTTATTGATTTCCCTTAATTCTAGGGTTAACTTTAAATTATTACAATTTAATTTCTCAATTCTATATTATATTTATTGGAGTAAATCTTACATTTTTTCCCCAGCATTTTCTTGGTTTGAGGGGTATACCGCGTCGGTATTCAGACTATCCAGATTGCTACCTAGTTTGAAATAAAATTTCTTCTGTGGGCAGGATCTTGAGTATTATTTCTGTTATTTATTTTTTA
>JQ286457.2
ATAGATGTGGACACTCGGGCTTATTTCACTTCAGCTACTATAATTATTGCTGTTCCTACCGGAATTAAAATTTTTAGGTGACTGGCAACATTGGGTGGTATAAAGTCTAATAAGTTTAGTCCGCTAGTTCTTTGATTTACGGGGTTTTTATTTTTATTTACTATAGGAGGTTTAACTGGAATTATTCTTGGCAATTCCTCTGTCGACGTTTGCTTACATGACACTTATTTTGTTGTTGCTCATTTTCATTATGTATTATCTATGGGAATTATTTTTGCTATTATGGGTGGGATTATTTATTGATTTCCCTTAATTCTAGGGTTAACTTTAAATTATTACAATTTAATTTCTCAATTCTATATTATATTTATTGGAGTAAATCTTACATTTTTTCCCCAGCATTTTCTTGGTTTGAGGGGTATACCGCGTCGGTATTCAGACTATCCAGATTGCTACCTAGTTTGAAATAAAATTTCTTCTGTGGGCAGGATCTTGAGTATTATTTCTGTTATTTATTTTTTA
>E2208-8
ATAGATGTGGACACTCGGGCTTATTTCACTTCAGCTACTATAATTATTGCTGTTCCTACCGGAATTAAAATTTTTAGGTGACTGGCAACATTGGGTGGTATAAAGTCTAATAAGTTTAGTCCGCTAGTTCTTTGATTTACGGGGTTTTTATTTTTATTTACTATAGGAGGTTTAACTGGAATTATTCTTGGCAATTCCTCTGTCGACGTTTGCTTACATGACACTTATTTTGTTGTTGCTCATTTTCATTATGTATTATCTATGGGAATTATTTTTGCTATTATGGGTGGGATTATTTATTGATTTCCCTTAATTCTAGGGTTAACTTTAAATTATTACAATTTAATTTCTCAATTCTATATTATATTTATTGGAGTAAATCTTACATTTTTTCCCCAGCATTTTCTTGGTTTGAGGGGTATACCGCGTCGGTATTCAGACTATCCAGATTGCTACCTAGTTTGAAATAAAATTTCTTCTGTGGGCAGGATCTTGAGTATTATTTCTGTTATTTATTTTTTA
>E1810-6
ATAGATGTGGACACTCGGGCTTATTTCACTTCAGCTACTATAATTATTGCTGTTCCTACCGGAATTAAAATTTTTAGGTGACTGGCAACATTGGGTGGTATAAAGTCTAATAAGTTTAGTCCGCTAGTTCTTTGATTTACGGGGTTTTTATTTTTATTTACTATAGGAGGTTTAACTGGAATTATTCTTGGCAATTCCTCTGTCGTCGTTTGCTTACATGACACTTATTTTGTTGTTGCTCATTTTCATTATGTATTATCTATGGGAATTATTTTTGCTATTATGGGTGGGATTATTTATTGATTTCCCTTAATTCTAGGGTTAACTTTAAATTATTACAATTTAATTTCTCAATTCTATATTATATTTATTGGAGTAAATCTTACATTTTTTCCCCAGCATTTTCTTGGTTTGAGGGGTATACCGCGTCGGTATTCAGACTATCCAGATTGCTACCTAGTTTGAAATAAAATTTCTTCTGTGGGCAGGATCTTGAGTATTATTTCTGTTATTTATTTTTTA
>AF418667.2
ATAGATGTGGATACTCGGGCTTATTTCACTTCAGCTACTATAATTATTGCTGTTCCTACCGGAATTAAAATTTTTAGGTGACTGGCAACATTGGGTGGTATAAAGTCTAATAAGTTTAGTCCGCTAGTTCTTTGATTTACGGGGTTTTTATTTTTATTTACTATAGGAGGTTTAACTGGAATTATTCTTGGCAATTCCTCTGTCGACGTTTGCTTACATGACACTTATTTTGTTGTTGCTCATTTTCATTATGTATTATCTATGGGAATTATTTTTGCTATTATGGGTGGGATTATTTATTGATTTCCCTTAATTCTAGGGTTAACTTTAAATTATTACAATTTAATTTCTCAATTCTATATTATATTTATTGGAGTAAATCTTACATTTTTTCCCCAGCATTTTCTTGGTTTGAGGGGTATACCGCGTCGGTATTCAGACTATCCAGATTGCTACCTAGTTTGAAATAAAATTTCTTCTGTGGGCAGGATCTTGAGTATTATTTCTGTTATTTATTTTTTA
>E0208-7
ATAGATGTGGATACTCGGGCTTATTTCACTTCAGCTACTATAATTATTGCTGTTCCTACCGGAATTAAAATTTTTAGGTGACTGGCAACATTGGGTGGTATAAAGTCTAATAAGTTTAGTCCGCTAGTTCTTTGATTTACGGGGTTTTTATTTTTATTTACTATAGGAGGTTTAACTGGAATTATTCTTGGCAATTCCTCTGTCGACGTTTGCTTACATGACACTTATTTTGTTGTTGCTCATTTTCATTATGTATTATCTATGGGAATTATTTTTGCTATTATGGGTGGGATTATTTATTGATTTCCCTTAATTCTAGGGTTAACTTTAAATTATTACAATTTAATTTCTCAATTCTATATTATATTTATTGGAGTAAATCTTACATTTTTTCCCCAGCATTTTCTTGGTTTGAGGGGTATACCGCGTCGGTATTCAGACTATCCAGATTGCTACCTAGTTTGAAATAAAATTTCTTCTGTGGGCAGGATCTTGAGTATTATTTCTGTTATTTATTTTTTA
>E0507-5
ATAGATGTGGATACTCGGGCTTATTTCACTTCAGCTACTATAATTATTGCTGTTCCTACCGGAATTAAAATTTTTAGGTGACTGGCAACATTGGGTGGTATAAAGTCTAATAAGTTTAGTCCGCTAGTTCTTTGATTTACGGGGTTTTTATTTTTATTTACTATAGGAGGTTTAACTGGAATTATTCTTGGCAATTCCTCTGTCGACGTTTGCTTACATGACACTTATTTTGTTGTTGCTCATTTTCATTATGTATTATCTATGGGAATTATTTTTGCTATTATGGGTGGGATTATTTATTGATTTCCCTTAATTCTAGGGTTAACTTTAAATTATTACAATTTAATTTCTCAATTCTATATTATATTTATTGGAGTAAATCTTACATTTTTTCCCCAGCATTTTCTTGGTTTGAGGGGTATACCGCGTCGGTATTCAGACTATCCAGATTGCTACCTAGTTTGAAATAAAATTTCTTCTGTGGGCAGGATCTTGAGTATTATTTCTGTTATTTATTTTTTA
>E2807-2
ATAGATGTGGATACTCGGGCTTATTTCACTTCAGCTACTATAATTATTGCTGTTCCTACCGGAATTAAAATTTTTAGGTGACTGGCAACATTGGGTGGTATAAAGTCTAATAAGTTTAGTCCGCTAGTTCTTTGATTTACGGGGTTTTTATTTTTATTTACTATAGGAGGTTTAACTGGAATTATTCTTGGCAATTCCTCTGTCGACGTTTGCTTACATGACACTTATTTTGTTGTTGCTCATTTTCATTATGTATTATCTATGGGAATTATTTTTGCTATTATGGGTGGGATTATTTATTGATTTCCCTTAATTCTAGGGTTAACTTTAAATTATTACAATTTAATTTCTCAATTCTATATTATATTTATTGGAGTAAATCTTACATTTTTTCCCCAGCATTTTCTTGGTTTGAGGGGTATACCGCGTCGGTATTCAGACTATCCAGATTGCTACCTAGTTTGAAATAAAATTTCTTCTGTGGGCAGGATCTTGAGTATTATTTCTGTTATTTATTTTTTA
>E0108-5
ATAGATGTGGACACTCGGGCTTATTTCACTTCAGCTACTATAATTATTGCTGTTCCTACCGGAATTAAAATTTTTAGGTGACTGGCAACATTGGGTGGTATAAAGTCTAATAAGTTTAGTCCGCTAGTTCTTTGATTTACGGGGTTTTTATTTTTATTTACTATAGGAGGTTTAACTGGAATTATTCTTGGCAATTCCTCTGTCGACGTTTGCTTACATGACACTTATTTTGTTGTTGCTCATTTTCATTATGTATTATCTATGGGAATTATTTTTGCTATTATGGGTGGGATTATTTATTGATTTCCCTTAATTCTAGGGTTAACTTTAAATTATTACAATTTAATTTCTCAATTCTATATTATATTTATTGGAGTAAATCTTACATTTTTTCCCCAGCATTTTCTTGGTTTGAGGGGTATACCGCGTCGGTATTCAGACTATCCAGATTGCTACCTAGTTTGAAATAAAATTTCTTCTGTGGGCAGGATCTTGAGTATTATTTCTGTTATTTATTTTTTA
>E0408-2
ATAGATGTGGACACTCGGGCTTATTTCACTTCAGCTACTATAATTATTGCTGTTCCTACCGGAATTAAAATTTTTAGGTGACTGGCAACATTGGGTGGTATAAAGTCTAATAAGTTTAGTCCGCTAGTTCTTTGATTTACGGGGTTTTTATTTTTATTTACTATAGGAGGTTTAACTGGAATTATTCTTGGCAATTCCTCTGTCGACGTTTGCTTACATGACACTTATTTTGTTGTTGCTCATTTTCATTATGTATTATCTATGGGAATTATTTTTGCTATTATGGGTGGGATTATTTATTGATTTCCCTTAATTCTAGGGTTAACTTTAAATTATTACAATTTAATTTCTCAATTCTATATTATATTTATTGGAGTAAATCTTACATTTTTTCCCCAGCATTTTCTTGGTTTGAGGGGTATACCGCGTCGGTATTCAGACTATCCAGATTGCTACCTAGTTTGAAATAAAATTTCTTCTGTGGGCAGGATCTTGAGTATTATTTCTGTTATTTATTTTTTA
>E1408-2
ATAGATGTAGATACTCGAGCTTACTTCACTTCAGCTACTATGATTATTGCTGTTCCTACAGGAATTAAAATTTTTAGTTGGCTTGCTACTTTGGGTGGAATAAAGTCTAATAAATTTAGGCCTCTTGGCCTTTGATTTACAGGATTTTTATTTTTATTTACTATAGGTGGATTAACTGGAATTATTCTTGGTAACTCTTCTGTAGATGTATGTTTGCATGACACTTATTTTGTTGTTGCGCATTTTCATTATGTCTTATCAATAGGAATTATTTTTGCTATTGTAGGAGGAGTTATCTATTGATTTCCATTAATCTTGGGTTTAACCTTAAATAACTATAGTTTGGTGTCTCAATTTTATATTATGTTCATTGGAGTAAACTTAACTTTTTTTCCTCAGCATTTCCTTGGTTTGGGAGGAATGCCTCGCCGATATTCAGATTATGCTGATTGTTATCTAGTATGGAACAAGATTTCTTCTGCGGGAAGGATTTTGAGTATCATTTCTGTTATTTATTTTTTA
>E1408-3
ATAGATGTAGATACTCGAGCTTACTTCACTTCAGCTACTATGATTATTGCTGTTCCTACAGGAATTAAAATTTTTAGTTGGCTTGCTACTTTGGGTGGAATAAAGTCTAATAAATTTAGGCCTCTTGGCCTTTGATTTACAGGATTTTTATTTTTATTTACTATAGGTGGATTAACTGGAATTATTCTTGGTAACTCTTCTGTAGATGTATGTTTGCATGACACTTATTTTGTTGTTGCGCATTTTCATTATGTCTTATCAATAGGAATTATTTTTGCTATTGTAGGAGGAGTTATCTATTGATTTCCATTAATCTTGGGTTTAACCTTAAATAACTATAGTTTGGTGTCTCAATTTTATATTATGTTCATTGGAGTAAACTTAACTTTTTTTCCTCAGCATTTCCTTGGTTTGGGAGGAATGCCTCGCCGATATTCAGATTATGCTGATTGTTATCTAGTATGGAACAAGATTTCTTCTGCGGGAAGGATTTTGAGTATCATTTCTGTTATTTATTTTTTA
>E1508-1
ATAGATGTAGATACTCGAGCTTACTTCACTTCAGCTACTATGATTATTGCTGTTCCTACAGGAATTAAAATTTTTAGTTGGCTTGCTACTTTGGGTGGAATAAAGTCTAATAAATTTAGGCCTCTTGGCCTTTGATTTACAGGATTTTTATTTTTATTTACTATAGGTGGATTAACTGGAATTATTCTTGGTAACTCTTCTGTAGATGTATGTTTGCATGACACTTATTTTGTTGTTGCGCATTTTCATTATGTCTTATCAATAGGAATTATTTTTGCTATTGTAGGAGGAGTTATCTATTGATTTCCATTAATCTTGGGTTTAACCTTAAATAACTATAGTTTGGTGTCTCAATTTTATATTATGTTCATTGGAGTAAACTTAACTTTTTTTCCTCAGCATTTCCTTGGTTTGGGAGGAATGCCTCGCCGATATTCAGATTATGCTGATTGTTATCTAGTATGGAACAAGATTTCTTCTGCGGGAAGGATTTTGAGTATCATTTCTGTTATTTATTTTTTA
>E1508-3
ATAGATGTAGATACTCGAGCTTACTTCACTTCAGCTACTATGATTATTGCTGTTCCTACAGGAATTAAAATTTTTAGTTGGCTTGCTACTTTGGGTGGAATAAAGTCTAATAAATTTAGGCCTCTTGGCCTTTGATTTACAGGATTTTTATTTTTATTTACTATAGGTGGATTAACTGGAATTATTCTTGGTAACTCTTCTGTAGATGTATGTTTGCATGACACTTATTTTGTTGTTGCGCATTTTCATTATGTCTTATCAATAGGAATTATTTTTGCTATTGTAGGAGGAGTTATCTATTGATTTCCATTAATCTTGGGTTTAACCTTAAATAACTATAGTTTGGTGTCTCAATTTTATATTATGTTCATTGGAGTAAACTTAACTTTTTTTCCTCAGCATTTCCTTGGTTTGGGAGGAATGCCTCGCCGATATTCAGATTATGCTGATTGTTATCTAGTATGGAACAAGATTTCTTCTGCGGGAAGGATTTTGAGTATCATTTCTGTTATTTATTTTTTA
>E1508-4
ATAGATGTAGATACTCGAGCTTACTTCACTTCAGCTACTATGATTATTGCTGTTCCTACAGGAATTAAAATTTTTAGTTGGCTTGCTACTTTGGGTGGAATAAAGTCTAATAAATTTAGGCCTCTTGGCCTTTGATTTACAGGATTTTTATTTTTATTTACTATAGGTGGATTAACTGGAATTATTCTTGGTAACTCTTCTGTAGATGTATGTTTGCATGACACTTATTTTGTTGTTGCGCATTTTCATTATGTCTTATCAATAGGAATTATTTTTGCTATTGTAGGAGGAGTTATCTATTGATTTCCATTAATCTTGGGTTTAACCTTAAATAACTATAGTTTGGTGTCTCAATTTTATATTATGTTCATTGGAGTAAACTTAACTTTTTTTCCTCAGCATTTCCTTGGTTTGGGAGGAATGCCTCGCCGATATTCAGATTATGCTGATTGTTATCTAGTATGGAACAAGATTTCTTCTGCGGGAAGGATTTTGAGTATCATTTCTGTTATTTATTTTTTA
>E1508-5
ATAGATGTAGATACTCGAGCTTACTTCACTTCAGCTACTATGATTATTGCTGTTCCTACAGGAATTAAAATTTTTAGTTGGCTTGCTACTTTGGGTGGAATAAAGTCTAATAAATTTAGGCCTCTTGGCCTTTGATTTACAGGATTTTTATTTTTATTTACTATAGGTGGATTAACTGGAATTATTCTTGGTAACTCTTCTGTAGATGTATGTTTGCATGACACTTATTTTGTTGTTGCGCATTTTCATTATGTCTTATCAATAGGAATTATTTTTGCTATTGTAGGAGGAGTTATCTATTGATTTCCATTAATCTTGGGTTTAACCTTAAATAACTATAGTTTGGTGTCTCAATTTTATATTATGTTCATTGGAGTAAACTTAACTTTTTTTCCTCAGCATTTCCTTGGTTTGGGAGGAATGCCTCGCCGATATTCAGATTATGCTGATTGTTATCTAGTATGGAACAAGATTTCTTCTGCGGGAAGGATTTTGAGTATCATTTCTGTTATTTATTTTTTA
>E1508-7
ATAGATGTAGATACTCGAGCTTACTTCACTTCAGCTACTATGATTATTGCTGTTCCTACAGGAATTAAAATTTTTAGTTGGCTTGCTACTTTGGGTGGAATAAAGTCTAATAAATTTAGGCCTCTTGGCCTTTGATTTACAGGATTTTTATTTTTATTTACTATAGGTGGATTAACTGGAATTATTCTTGGTAACTCTTCTGTAGATGTATGTTTGCATGACACTTATTTTGTTGTTGCGCATTTTCATTATGTCTTATCAATAGGAATTATTTTTGCTATTGTAGGAGGAGTTATCTATTGATTTCCATTAATCTTGGGTTTAACCTTAAATAACTATAGTTTGGTGTCTCAATTTTATATTATGTTCATTGGAGTAAACTTAACTTTTTTTCCTCAGCATTTCCTTGGTTTGGGAGGAATGCCTCGCCGATATTCAGATTATGCTGATTGTTATCTAGTATGGAACAAGATTTCTTCTGCGGGAAGGATTTTGAGTATCATTTCTGTTATTTATTTTTTA
>E1508-8
ATAGATGTAGATACTCGAGCTTACTTCACTTCAGCTACTATGATTATTGCTGTTCCTACAGGAATTAAAATTTTTAGTTGGCTTGCTACTTTGGGTGGAATAAAGTCTAATAAATTTAGGCCTCTTGGCCTTTGATTTACAGGATTTTTATTTTTATTTACTATAGGTGGATTAACTGGAATTATTCTTGGTAACTCTTCTGTAGATGTATGTTTGCATGACACTTATTTTGTTGTTGCGCATTTTCATTATGTCTTATCAATAGGAATTATTTTTGCTATTGTAGGAGGAGTTATCTATTGATTTCCATTAATCTTGGGTTTAACCTTAAATAACTATAGTTTGGTGTCTCAATTTTATATTATGTTCATTGGAGTAAACTTAACTTTTTTTCCTCAGCATTTCCTTGGTTTGGGAGGAATGCCTCGCCGATATTCAGATTATGCTGATTGTTATCTAGTATGGAACAAGATTTCTTCTGCGGGAAGGATTTTGAGTATCATTTCTGTTATTTATTTTTTA
>E1608-2
ATAGATGTAGATACTCGAGCTTACTTCACTTCAGCTACTATGATTATTGCTGTTCCTACAGGAATTAAAATTTTTAGTTGGCTTGCTACTTTGGGTGGAATAAAGTCTAATAAATTTAGGCCTCTTGGCCTTTGATTTACAGGATTTTTATTTTTATTTACTATAGGTGGATTAACTGGAATTATTCTTGGTAACTCTTCTGTAGATGTATGTTTGCATGACACTTATTTTGTTGTTGCGCATTTTCATTATGTCTTATCAATAGGAATTATTTTTGCTATTGTAGGAGGAGTTATCTATTGATTTCCATTAATCTTGGGTTTAACCTTAAATAACTATAGTTTGGTGTCTCAATTTTATATTATGTTCATTGGAGTAAACTTAACTTTTTTTCCTCAGCATTTCCTTGGTTTGGGAGGAATGCCTCGCCGATATTCAGATTATGCTGATTGTTATCTAGTATGGAACAAGATTTCTTCTGCGGGAAGGATTTTGAGTATCATTTCTGTTATTTATTTTTTA
>E1608-4
ATAGATGTAGATACTCGAGCTTACTTCACTTCAGCTACTATGATTATTGCTGTTCCTACAGGAATTAAAATTTTTAGTTGGCTTGCTACTTTGGGTGGAATAAAGTCTAATAAATTTAGGCCTCTTGGCCTTTGATTTACAGGATTTTTATTTTTATTTACTATAGGTGGATTAACTGGAATTATTCTTGGTAACTCTTCTGTAGATGTATGTTTGCATGACACTTATTTTGTTGTTGCGCATTTTCATTATGTCTTATCAATAGGAATTATTTTTGCTATTGTAGGAGGAGTTATCTATTGATTTCCATTAATCTTGGGTTTAACCTTAAATAACTATAGTTTGGTGTCTCAATTTTATATTATGTTCATTGGAGTAAACTTAACTTTTTTTCCTCAGCATTTCCTTGGTTTGGGAGGAATGCCTCGCCGATATTCAGATTATGCTGATTGTTATCTAGTATGGAACAAGATTTCTTCTGCGGGAAGGATTTTGAGTATCATTTCTGTTATTTATTTTTTA
>E1608-7
ATAGATGTAGATACTCGAGCTTACTTCACTTCAGCTACTATGATTATTGCTGTTCCTACAGGAATTAAAATTTTTAGTTGGCTTGCTACTTTGGGTGGAATAAAGTCTAATAAATTTAGGCCTCTTGGCCTTTGATTTACAGGATTTTTATTTTTATTTACTATAGGTGGATTAACTGGAATTATTCTTGGTAACTCTTCTGTAGATGTATGTTTGCATGACACTTATTTTGTTGTTGCGCATTTTCATTATGTCTTATCAATAGGAATTATTTTTGCTATTGTAGGAGGAGTTATCTATTGATTTCCATTAATCTTGGGTTTAACCTTAAATAACTATAGTTTGGTGTCTCAATTTTATATTATGTTCATTGGAGTAAACTTAACTTTTTTTCCTCAGCATTTCCTTGGTTTGGGAGGAATGCCTCGCCGATATTCAGATTATGCTGATTGTTATCTAGTATGGAACAAGATTTCTTCTGCGGGAAGGATTTTGAGTATCATTTCTGTTATTTATTTTTTA
>E1810-3
ATAGATGTAGATACTCGAGCTTACTTCACTTCAGCTACTATGATTATTGCTGTTCCTACAGGAATTAAAATTTTTAGTTGGCTTGCTACTTTGGGTGGAATAAAGTCTAATAAATTTAGGCCTCTTGGCCTTTGATTTACAGGATTTTTATTTTTATTTACTATAGGTGGATTAACTGGAATTATTCTTGGTAACTCTTCTGTAGATGTATGTTTGCATGACACTTATTTTGTTGTTGCGCATTTTCATTATGTCTTATCAATAGGAATTATTTTTGCTATTGTAGGAGGAGTTATCTATTGATTTCCATTAATCTTGGGTTTAACCTTAAATAACTATAGTTTGGTGTCTCAATTTTATATTATGTTCATTGGAGTAAACTTAACTTTTTTTCCTCAGCATTTCCTTGGTTTGGGAGGAATGCCTCGCCGATATTCAGATTATGCTGATTGTTATCTAGTATGGAACAAGATTTCTTCTGCGGGAAGGATTTTGAGTATCATTTCTGTTATTTATTTTTTA
>E1810-5
ATAGATGTAGATACTCGAGCTTACTTCACTTCAGCTACTATGATTATTGCTGTTCCTACAGGAATTAAAATTTTTAGTTGGCTTGCTACTTTGGGTGGAATAAAGTCTAATAAATTTAGGCCTCTTGGCCTTTGATTTACAGGATTTTTATTTTTATTTACTATAGGTGGATTAACTGGAATTATTCTTGGTAACTCTTCTGTAGATGTATGTTTGCATGACACTTATTTTGTTGTTGCGCATTTTCATTATGTCTTATCAATAGGAATTATTTTTGCTATTGTAGGAGGAGTTATCTATTGATTTCCATTAATCTTGGGTTTAACCTTAAATAACTATAGTTTGGTGTCTCAATTTTATATTATGTTCATTGGAGTAAACTTAACTTTTTTTCCTCAGCATTTCCTTGGTTTGGGAGGAATGCCTCGCCGATATTCAGATTATGCTGATTGTTATCTAGTATGGAACAAGATTTCTTCTGCGGGAAGGATTTTGAGTATCATTTCTGTTATTTATTTTTTA
>E1810-7
ATAGATGTAGATACTCGAGCTTACTTCACTTCAGCTACTATGATTATTGCTGTTCCTACAGGAATTAAAATTTTTAGTTGGCTTGCTACTTTGGGTGGAATAAAGTCTAATAAATTTAGGCCTCTTGGCCTTTGATTTACAGGATTTTTATTTTTATTTACTATAGGTGGATTAACTGGAATTATTCTTGGTAACTCTTCTGTAGATGTATGTTTGCATGACACTTATTTTGTTGTTGCGCATTTTCATTATGTCTTATCAATAGGAATTATTTTTGCTATTGTAGGAGGAGTTATCTATTGATTTCCATTAATCTTGGGTTTAACCTTAAATAACTATAGTTTGGTGTCTCAATTTTATATTATGTTCATTGGAGTAAACTTAACTTTTTTTCCTCAGCATTTCCTTGGTTTGGGAGGAATGCCTCGCCGATATTCAGATTATGCTGATTGTTATCTAGTATGGAACAAGATTTCTTCTGCGGGAAGGATTTTGAGTATCATTTCTGTTATTTATTTTTTA
>E1910-3
ATAGATGTAGATACTCGAGCTTACTTCACTTCAGCTACTATGATTATTGCTGTTCCTACAGGAATTAAAATTTTTAGTTGGCTTGCTACTTTGGGTGGAATAAAGTCTAATAAATTTAGGCCTCTTGGCCTTTGATTTACAGGATTTTTATTTTTATTTACTATAGGTGGATTAACTGGAATTATTCTTGGTAACTCTTCTGTAGATGTATGTTTGCATGACACTTATTTTGTTGTTGCGCATTTTCATTATGTCTTATCAATAGGAATTATTTTTGCTATTGTAGGAGGAGTTATCTATTGATTTCCATTAATCTTGGGTTTAACCTTAAATAACTATAGTTTGGTGTCTCAATTTTATATTATGTTCATTGGAGTAAACTTAACTTTTTTTCCTCAGCATTTCCTTGGTTTGGGAGGAATGCCTCGCCGATATTCAGATTATGCTGATTGTTATCTAGTATGGAACAAGATTTCTTCTGCGGGAAGGATTTTGAGTATCATTTCTGTTATTTATTTTTTA
>E1910-4
ATAGATGTAGATACTCGAGCTTACTTCACTTCAGCTACTATGATTATTGCTGTTCCTACAGGAATTAAAATTTTTAGTTGGCTTGCTACTTTGGGTGGAATAAAGTCTAATAAATTTAGGCCTCTTGGCCTTTGATTTACAGGATTTTTATTTTTATTTACTATAGGTGGATTAACTGGAATTATTCTTGGTAACTCTTCTGTAGATGTATGTTTGCATGACACTTATTTTGTTGTTGCGCATTTTCATTATGTCTTATCAATAGGAATTATTTTTGCTATTGTAGGAGGAGTTATCTATTGATTTCCATTAATCTTGGGTTTAACCTTAAATAACTATAGTTTGGTGTCTCAATTTTATATTATGTTCATTGGAGTAAACTTAACTTTTTTTCCTCAGCATTTCCTTGGTTTGGGAGGAATGCCTCGCCGATATTCAGATTATGCTGATTGTTATCTAGTATGGAACAAGATTTCTTCTGCGGGAAGGATTTTGAGTATCATTTCTGTTATTTATTTTTTA
>E1910-5
ATAGATGTAGATACTCGAGCTTACTTCACTTCAGCTACTATGATTATTGCTGTTCCTACAGGAATTAAAATTTTTAGTTGGCTTGCTACTTTGGGTGGAATAAAGTCTAATAAATTTAGGCCTCTTGGCCTTTGATTTACAGGATTTTTATTTTTATTTACTATAGGTGGATTAACTGGAATTATTCTTGGTAACTCTTCTGTAGATGTATGTTTGCATGACACTTATTTTGTTGTTGCGCATTTTCATTATGTCTTATCAATAGGAATTATTTTTGCTATTGTAGGAGGAGTTATCTATTGATTTCCATTAATCTTGGGTTTAACCTTAAATAACTATAGTTTGGTGTCTCAATTTTATATTATGTTCATTGGAGTAAACTTAACTTTTTTTCCTCAGCATTTCCTTGGTTTGGGAGGAATGCCTCGCCGATATTCAGATTATGCTGATTGTTATCTAGTATGGAACAAGATTTCTTCTGCGGGAAGGATTTTGAGTATCATTTCTGTTATTTATTTTTTA
>E1910-7
ATAGATGTAGATACTCGAGCTTACTTCACTTCAGCTACTATGATTATTGCTGTTCCTACAGGAATTAAAATTTTTAGTTGGCTTGCTACTTTGGGTGGAATAAAGTCTAATAAATTTAGGCCTCTTGGCCTTTGATTTACAGGATTTTTATTTTTATTTACTATAGGTGGATTAACTGGAATTATTCTTGGTAACTCTTCTGTAGATGTATGTTTGCATGACACTTATTTTGTTGTTGCGCATTTTCATTATGTCTTATCAATAGGAATTATTTTTGCTATTGTAGGAGGAGTTATCTATTGATTTCCATTAATCTTGGGTTTAACCTTAAATAACTATAGTTTGGTGTCTCAATTTTATATTATGTTCATTGGAGTAAACTTAACTTTTTTTCCTCAGCATTTCCTTGGTTTGGGAGGAATGCCTCGCCGATATTCAGATTATGCTGATTGTTATCTAGTATGGAACAAGATTTCTTCTGCGGGAAGGATTTTGAGTATCATTTCTGTTATTTATTTTTTA
>E2108-4
ATAGATGTAGATACTCGAGCTTACTTCACTTCAGCTACTATGATTATTGCTGTTCCTACAGGAATTAAAATTTTTAGTTGGCTTGCTACTTTGGGTGGAATAAAGTCTAATAAATTTAGGCCTCTTGGCCTTTGATTTACAGGATTTTTATTTTTATTTACTATAGGTGGATTAACTGGAATTATTCTTGGTAACTCTTCTGTAGATGTATGTTTGCATGACACTTATTTTGTTGTTGCGCATTTTCATTATGTCTTATCAATAGGAATTATTTTTGCTATTGTAGGAGGAGTTATCTATTGATTTCCATTAATCTTGGGTTTAACCTTAAATAACTATAGTTTGGTGTCTCAATTTTATATTATGTTCATTGGAGTAAACTTAACTTTTTTTCCTCAGCATTTCCTTGGTTTGGGAGGAATGCCTCGCCGATATTCAGATTATGCTGATTGTTATCTAGTATGGAACAAGATTTCTTCTGCGGGAAGGATTTTGAGTATCATTTCTGTTATTTATTTTTTA
>E2108-6
ATAGATGTAGATACTCGAGCTTACTTCACTTCAGCTACTATGATTATTGCTGTTCCTACAGGAATTAAAATTTTTAGTTGGCTTGCTACTTTGGGTGGAATAAAGTCTAATAAATTTAGGCCTCTTGGCCTTTGATTTACAGGATTTTTATTTTTATTTACTATAGGTGGATTAACTGGAATTATTCTTGGTAACTCTTCTGTAGATGTATGTTTGCATGACACTTATTTTGTTGTTGCGCATTTTCATTATGTCTTATCAATAGGAATTATTTTTGCTATTGTAGGAGGAGTTATCTATTGATTTCCATTAATCTTGGGTTTAACCTTAAATAACTATAGTTTGGTGTCTCAATTTTATATTATGTTCATTGGAGTAAACTTAACTTTTTTTCCTCAGCATTTCCTTGGTTTGGGAGGAATGCCTCGCCGATATTCAGATTATGCTGATTGTTATCTAGTATGGAACAAGATTTCTTCTGCGGGAAGGATTTTGAGTATCATTTCTGTTATTTATTTTTTA
>E2108-7
ATAGATGTAGATACTCGAGCTTACTTCACTTCAGCTACTATGATTATTGCTGTTCCTACAGGAATTAAAATTTTTAGTTGGCTTGCTACTTTGGGTGGAATAAAGTCTAATAAATTTAGGCCTCTTGGCCTTTGATTTACAGGATTTTTATTTTTATTTACTATAGGTGGATTAACTGGAATTATTCTTGGTAACTCTTCTGTAGATGTATGTTTGCATGACACTTATTTTGTTGTTGCGCATTTTCATTATGTCTTATCAATAGGAATTATTTTTGCTATTGTAGGAGGAGTTATCTATTGATTTCCATTAATCTTGGGTTTAACCTTAAATAACTATAGTTTGGTGTCTCAATTTTATATTATGTTCATTGGAGTAAACTTAACTTTTTTTCCTCAGCATTTCCTTGGTTTGGGAGGAATGCCTCGCCGATATTCAGATTATGCTGATTGTTATCTAGTATGGAACAAGATTTCTTCTGCGGGAAGGATTTTGAGTATCATTTCTGTTATTTATTTTTTA
>E2208-2
ATAGATGTAGATACTCGAGCTTACTTCACTTCAGCTACTATGATTATTGCTGTTCCTACAGGAATTAAAATTTTTAGTTGGCTTGCTACTTTGGGTGGAATAAAGTCTAATAAATTTAGGCCTCTTGGCCTTTGATTTACAGGATTTTTATTTTTATTTACTATAGGTGGATTAACTGGAATTATTCTTGGTAACTCTTCTGTAGATGTATGTTTGCATGACACTTATTTTGTTGTTGCGCATTTTCATTATGTCTTATCAATAGGAATTATTTTTGCTATTGTAGGAGGAGTTATCTATTGATTTCCATTAATCTTGGGTTTAACCTTAAATAACTATAGTTTGGTGTCTCAATTTTATATTATGTTCATTGGAGTAAACTTAACTTTTTTTCCTCAGCATTTCCTTGGTTTGGGAGGAATGCCTCGCCGATATTCAGATTATGCTGATTGTTATCTAGTATGGAACAAGATTTCTTCTGCGGGAAGGATTTTGAGTATCATTTCTGTTATTTATTTTTTA
>E2208-3
ATAGATGTAGATACTCGAGCTTACTTCACTTCAGCTACTATGATTATTGCTGTTCCTACAGGAATTAAAATTTTTAGTTGGCTTGCTACTTTGGGTGGAATAAAGTCTAATAAATTTAGGCCTCTTGGCCTTTGATTTACAGGATTTTTATTTTTATTTACTATAGGTGGATTAACTGGAATTATTCTTGGTAACTCTTCTGTAGATGTATGTTTGCATGACACTTATTTTGTTGTTGCGCATTTTCATTATGTCTTATCAATAGGAATTATTTTTGCTATTGTAGGAGGAGTTATCTATTGATTTCCATTAATCTTGGGTTTAACCTTAAATAACTATAGTTTGGTGTCTCAATTTTATATTATGTTCATTGGAGTAAACTTAACTTTTTTTCCTCAGCATTTCCTTGGTTTGGGAGGAATGCCTCGCCGATATTCAGATTATGCTGATTGTTATCTAGTATGGAACAAGATTTCTTCTGCGGGAAGGATTTTGAGTATCATTTCTGTTATTTATTTTTTA
>E2208-5
ATAGATGTAGATACTCGAGCTTACTTCACTTCAGCTACTATGATTATTGCTGTTCCTACAGGAATTAAAATTTTTAGTTGGCTTGCTACTTTGGGTGGAATAAAGTCTAATAAATTTAGGCCTCTTGGCCTTTGATTTACAGGATTTTTATTTTTATTTACTATAGGTGGATTAACTGGAATTATTCTTGGTAACTCTTCTGTAGATGTATGTTTGCATGACACTTATTTTGTTGTTGCGCATTTTCATTATGTCTTATCAATAGGAATTATTTTTGCTATTGTAGGAGGAGTTATCTATTGATTTCCATTAATCTTGGGTTTAACCTTAAATAACTATAGTTTGGTGTCTCAATTTTATATTATGTTCATTGGAGTAAACTTAACTTTTTTTCCTCAGCATTTCCTTGGTTTGGGAGGAATGCCTCGCCGATATTCAGATTATGCTGATTGTTATCTAGTATGGAACAAGATTTCTTCTGCGGGAAGGATTTTGAGTATCATTTCTGTTATTTATTTTTTA
>E2208-6
ATAGATGTAGATACTCGAGCTTACTTCACTTCAGCTACTATGATTATTGCTGTTCCTACAGGAATTAAAATTTTTAGTTGGCTTGCTACTTTGGGTGGAATAAAGTCTAATAAATTTAGGCCTCTTGGCCTTTGATTTACAGGATTTTTATTTTTATTTACTATAGGTGGATTAACTGGAATTATTCTTGGTAACTCTTCTGTAGATGTATGTTTGCATGACACTTATTTTGTTGTTGCGCATTTTCATTATGTCTTATCAATAGGAATTATTTTTGCTATTGTAGGAGGAGTTATCTATTGATTTCCATTAATCTTGGGTTTAACCTTAAATAACTATAGTTTGGTGTCTCAATTTTATATTATGTTCATTGGAGTAAACTTAACTTTTTTTCCTCAGCATTTCCTTGGTTTGGGAGGAATGCCTCGCCGATATTCAGATTATGCTGATTGTTATCTAGTATGGAACAAGATTTCTTCTGCGGGAAGGATTTTGAGTATCATTTCTGTTATTTATTTTTTA
>E2208-7
ATAGATGTAGATACTCGAGCTTACTTCACTTCAGCTACTATGATTATTGCTGTTCCTACAGGAATTAAAATTTTTAGTTGGCTTGCTACTTTGGGTGGAATAAAGTCTAATAAATTTAGGCCTCTTGGCCTTTGATTTACAGGATTTTTATTTTTATTTACTATAGGTGGATTAACTGGAATTATTCTTGGTAACTCTTCTGTAGATGTATGTTTGCATGACACTTATTTTGTTGTTGCGCATTTTCATTATGTCTTATCAATAGGAATTATTTTTGCTATTGTAGGAGGAGTTATCTATTGATTTCCATTAATCTTGGGTTTAACCTTAAATAACTATAGTTTGGTGTCTCAATTTTATATTATGTTCATTGGAGTAAACTTAACTTTTTTTCCTCAGCATTTCCTTGGTTTGGGAGGAATGCCTCGCCGATATTCAGATTATGCTGATTGTTATCTAGTATGGAACAAGATTTCTTCTGCGGGAAGGATTTTGAGTATCATTTCTGTTATTTATTTTTTA
>E2308-3
ATAGATGTAGATACTCGAGCTTACTTCACTTCAGCTACTATGATTATTGCTGTTCCTACAGGAATTAAAATTTTTAGTTGGCTTGCTACTTTGGGTGGAATAAAGTCTAATAAATTTAGGCCTCTTGGCCTTTGATTTACAGGATTTTTATTTTTATTTACTATAGGTGGATTAACTGGAATTATTCTTGGTAACTCTTCTGTAGATGTATGTTTGCATGACACTTATTTTGTTGTTGCGCATTTTCATTATGTCTTATCAATAGGAATTATTTTTGCTATTGTAGGAGGAGTTATCTATTGATTTCCATTAATCTTGGGTTTAACCTTAAATAACTATAGTTTGGTGTCTCAATTTTATATTATGTTCATTGGAGTAAACTTAACTTTTTTTCCTCAGCATTTCCTTGGTTTGGGAGGAATGCCTCGCCGATATTCAGATTATGCTGATTGTTATCTAGTATGGAACAAGATTTCTTCTGCGGGAAGGATTTTGAGTATCATTTCTGTTATTTATTTTTTA
>E2308-5
ATAGATGTAGATACTCGAGCTTACTTCACTTCAGCTACTATGATTATTGCTGTTCCTACAGGAATTAAAATTTTTAGTTGGCTTGCTACTTTGGGTGGAATAAAGTCTAATAAATTTAGGCCTCTTGGCCTTTGATTTACAGGATTTTTATTTTTATTTACTATAGGTGGATTAACTGGAATTATTCTTGGTAACTCTTCTGTAGATGTATGTTTGCATGACACTTATTTTGTTGTTGCGCATTTTCATTATGTCTTATCAATAGGAATTATTTTTGCTATTGTAGGAGGAGTTATCTATTGATTTCCATTAATCTTGGGTTTAACCTTAAATAACTATAGTTTGGTGTCTCAATTTTATATTATGTTCATTGGAGTAAACTTAACTTTTTTTCCTCAGCATTTCCTTGGTTTGGGAGGAATGCCTCGCCGATATTCAGATTATGCTGATTGTTATCTAGTATGGAACAAGATTTCTTCTGCGGGAAGGATTTTGAGTATCATTTCTGTTATTTATTTTTTA
>E2308-7
ATAGATGTAGATACTCGAGCTTACTTCACTTCAGCTACTATGATTATTGCTGTTCCTACAGGAATTAAAATTTTTAGTTGGCTTGCTACTTTGGGTGGAATAAAGTCTAATAAATTTAGGCCTCTTGGCCTTTGATTTACAGGATTTTTATTTTTATTTACTATAGGTGGATTAACTGGAATTATTCTTGGTAACTCTTCTGTAGATGTATGTTTGCATGACACTTATTTTGTTGTTGCGCATTTTCATTATGTCTTATCAATAGGAATTATTTTTGCTATTGTAGGAGGAGTTATCTATTGATTTCCATTAATCTTGGGTTTAACCTTAAATAACTATAGTTTGGTGTCTCAATTTTATATTATGTTCATTGGAGTAAACTTAACTTTTTTTCCTCAGCATTTCCTTGGTTTGGGAGGAATGCCTCGCCGATATTCAGATTATGCTGATTGTTATCTAGTATGGAACAAGATTTCTTCTGCGGGAAGGATTTTGAGTATCATTTCTGTTATTTATTTTTTA
>E2310-1
ATAGATGTAGATACTCGAGCTTACTTCACTTCAGCTACTATGATTATTGCTGTTCCTACAGGAATTAAAATTTTTAGTTGGCTTGCTACTTTGGGTGGAATAAAGTCTAATAAATTTAGGCCTCTTGGCCTTTGATTTACAGGATTTTTATTTTTATTTACTATAGGTGGATTAACTGGAATTATTCTTGGTAACTCTTCTGTAGATGTATGTTTGCATGACACTTATTTTGTTGTTGCGCATTTTCATTATGTCTTATCAATAGGAATTATTTTTGCTATTGTAGGAGGAGTTATCTATTGATTTCCATTAATCTTGGGTTTAACCTTAAATAACTATAGTTTGGTGTCTCAATTTTATATTATGTTCATTGGAGTAAACTTAACTTTTTTTCCTCAGCATTTCCTTGGTTTGGGAGGAATGCCTCGCCGATATTCAGATTATGCTGATTGTTATCTAGTATGGAACAAGATTTCTTCTGCGGGAAGGATTTTGAGTATCATTTCTGTTATTTATTTTTTA
>E2310-3
ATAGATGTAGATACTCGAGCTTACTTCACTTCAGCTACTATGATTATTGCTGTTCCTACAGGAATTAAAATTTTTAGTTGGCTTGCTACTTTGGGTGGAATAAAGTCTAATAAATTTAGGCCTCTTGGCCTTTGATTTACAGGATTTTTATTTTTATTTACTATAGGTGGATTAACTGGAATTATTCTTGGTAACTCTTCTGTAGATGTATGTTTGCATGACACTTATTTTGTTGTTGCGCATTTTCATTATGTCTTATCAATAGGAATTATTTTTGCTATTGTAGGAGGAGTTATCTATTGATTTCCATTAATCTTGGGTTTAACCTTAAATAACTATAGTTTGGTGTCTCAATTTTATATTATGTTCATTGGAGTAAACTTAACTTTTTTTCCTCAGCATTTCCTTGGTTTGGGAGGAATGCCTCGCCGATATTCAGATTATGCTGATTGTTATCTAGTATGGAACAAGATTTCTTCTGCGGGAAGGATTTTGAGTATCATTTCTGTTATTTATTTTTTA
>E2310-4
ATAGATGTAGATACTCGAGCTTACTTCACTTCAGCTACTATGATTATTGCTGTTCCTACAGGAATTAAAATTTTTAGTTGGCTTGCTACTTTGGGTGGAATAAAGTCTAATAAATTTAGGCCTCTTGGCCTTTGATTTACAGGATTTTTATTTTTATTTACTATAGGTGGATTAACTGGAATTATTCTTGGTAACTCTTCTGTAGATGTATGTTTGCATGACACTTATTTTGTTGTTGCGCATTTTCATTATGTCTTATCAATAGGAATTATTTTTGCTATTGTAGGAGGAGTTATCTATTGATTTCCATTAATCTTGGGTTTAACCTTAAATAACTATAGTTTGGTGTCTCAATTTTATATTATGTTCATTGGAGTAAACTTAACTTTTTTTCCTCAGCATTTCCTTGGTTTGGGAGGAATGCCTCGCCGATATTCAGATTATGCTGATTGTTATCTAGTATGGAACAAGATTTCTTCTGCGGGAAGGATTTTGAGTATCATTTCTGTTATTTATTTTTTA
>E2410-2
ATAGATGTAGATACTCGAGCTTACTTCACTTCAGCTACTATGATTATTGCTGTTCCTACAGGAATTAAAATTTTTAGTTGGCTTGCTACTTTGGGTGGAATAAAGTCTAATAAATTTAGGCCTCTTGGCCTTTGATTTACAGGATTTTTATTTTTATTTACTATAGGTGGATTAACTGGAATTATTCTTGGTAACTTTTCTGTAGATGTATGTTTGCATGACACTTATTTTGTTGTTGCGCATTTTCATTATGTCTTATCAATAGGAATTATTTTTGCTATTGTAGGAGGAGTTATCTATTGATTTCCATTAATCTTGGGTTTAACCTTAAATAACTATAGTTTGGTGTCTCAATTTTATATTATGTTCATTGGAGTAAACTTAACTTTTTTTCCTCAGCATTTCCTTGGTTTGGGAGGAATGCCTCGCCGATATTCAGATTATGCTGATTGTTATCTAGTATGGAACAAGATTTCTTCTGCGGGAAGGATTTTGAGTATCATTTCTGTTATTTATTTTTTA
>E2410-3
ATAGATGTAGATACTCGAGCTTACTTCACTTCAGCTACTATGATTATTGCTGTTCCTACAGGAATTAAAATTTTTAGTTGGCTTGCTACTTTGGGTGGAATAAAGTCTAATAAATTTAGGCCTCTTGGCCTTTGATTTACAGGATTTTTATTTTTATTTACTATAGGTGGATTAACTGGAATTATTCTTGGTAACTCTTCTGTAGATGTATGTTTGCATGACACTTATTTTGTTGTTGCGCATTTTCATTATGTCTTATCAATAGGAATTATTTTTGCTATTGTAGGAGGAGTTATCTATTGATTTCCATTAATCTTGGGTTTAACCTTAAATAACTATAGTTTGGTGTCTCAATTTTATATTATGTTCATTGGAGTAAACTTAACTTTTTTTCCTCAGCATTTCCTTGGTTTGGGAGGAATGCCTCGCCGATATTCAGATTATGCTGATTGTTATCTAGTATGGAACAAGATTTCTTCTGCGGGAAGGATTTTGAGTATCATTTCTGTTATTTATTTTTTA
>E2410-5
ATAGATGTAGATACTCGAGCTTACTTCACTTCAGCTACTATGATTATTGCTGTTCCTACAGGAATTAAAATTTTTAGTTGGCTTGCTACTTTGGGTGGAATAAAGTCTAATAAATTTAGGCCTCTTGGCCTTTGATTTACAGGATTTTTATTTTTATTTACTATAGGTGGATTAACTGGAATTATTCTTGGTAACTCTTCTGTAGATGTATGTTTGCATGACACTTATTTTGTTGTTGCGCATTTTCATTATGTCTTATCAATAGGAATTATTTTTGCTATTGTAGGAGGAGTTATCTATTGATTTCCATTAATCTTGGGTTTAACCTTAAATAACTATAGTTTGGTGTCTCAATTTTATATTATGTTCATTGGAGTAAACTTAACTTTTTTTCCTCAGCATTTCCTTGGTTTGGGAGGAATGCCTCGCCGATATTCAGATTATGCTGATTGTTATCTAGTATGGAACAAGATTTCTTCTGCGGGAAGGATTTTGAGTATCATTTCTGTTATTTATTTTTTA
>E2410-6
ATAGATGTAGATACTCGAGCTTACTTCACTTCAGCTACTATGATTATTGCTGTTCCTACAGGAATTAAAATTTTTAGTTGGCTTGCTACTTTGGGTGGAATAAAGTCTAATAAATTTAGGCCTCTTGGCCTTTGATTTACAGGATTTTTATTTTTATTTACTATAGGTGGATTAACTGGAATTATTCTTGGTAACTCTTCTGTAGATGTATGTTTGCATGACACTTATTTTGTTGTTGCGCATTTTCATTATGTCTTATCAATAGGAATTATTTTTGCTATTGTAGGAGGAGTTATCTATTGATTTCCATTAATCTTGGGTTTAACCTTAAATAACTATAGTTTGGTGTCTCAATTTTATATTATGTTCATTGGAGTAAACTTAACTTTTTTTCCTCAGCATTTCCTTGGTTTGGGAGGAATGCCTCGCCGATATTCAGATTATGCTGATTGTTATCTAGTATGGAACAAGATTTCTTCTGCGGGAAGGATTTTGAGTATCATTTCTGTTATTTATTTTTTA
>E2410-7
ATAGATGTAGATACTCGAGCTTACTTCACTTCAGCTACTATGATTATTGCTGTTCCTACAGGAATTAAAATTTTTAGTTGGCTTGCTACTTTGGGTGGAATAAAGTCTAATAAATTTAGGCCTCTTGGCCTTTGATTTACAGGATTTTTATTTTTATTTACTATAGGTGGATTAACTGGAATTATTCTTGGTAACTCTTCTGTAGATGTATGTTTGCATGACACTTATTTTGTTGTTGCGCATTTTCATTATGTCTTATCAATAGGAATTATTTTTGCTATTGTAGGAGGAGTTATCTATTGATTTCCATTAATCTTGGGTTTAACCTTAAATAACTATAGTTTGGTGTCTCAATTTTATATTATGTTCATTGGAGTAAACTTAACTTTTTTTCCTCAGCATTTCCTTGGTTTGGGAGGAATGCCTCGCCGATATTCAGATTATGCTGATTGTTATCTAGTATGGAACAAGATTTCTTCTGCGGGAAGGATTTTGAGTATCATTTCTGTTATTTATTTTTTA
>E2410-8
ATAGATGTAGATACTCGAGCTTACTTCACTTCAGCTACTATGATTATTGCTGTTCCTACAGGAATTAAAATTTTTAGTTGGCTTGCTACTTTGGGTGGAATAAAGTCTAATAAATTTAGGCCTCTTGGCCTTTGATTTACAGGATTTTTATTTTTATTTACTATAGGTGGATTAACTGGAATTATTCTTGGTAACTCTTCTGTAGATGTATGTTTGCATGACACTTATTTTGTTGTTGCGCATTTTCATTATGTCTTATCAATAGGAATTATTTTTGCTATTGTAGGAGGAGTTATCTATTGATTTCCATTAATCTTGGGTTTAACCTTAAATAACTATAGTTTGGTGTCTCAATTTTATATTATGTTCATTGGAGTAAACTTAACTTTTTTTCCTCAGCATTTCCTTGGTTTGGGAGGAATGCCTCGCCGATATTCAGATTATGCTGATTGTTATCTAGTATGGAACAAGATTTCTTCTGCGGGAAGGATTTTGAGTATCATTTCTGTTATTTATTTTTTA
>E2510-1
ATAGATGTAGATACTCGAGCTTACTTCACTTCAGCTACTATGATTATTGCTGTTCCTACAGGAATTAAAATTTTTAGTTGGCTTGCTACTTTGGGTGGAATAAAGTCTAATAAATTTAGGCCTCTTGGCCTTTGATTTACAGGATTTTTATTTTTATTTACTATAGGTGGATTAACTGGAATTATTCTTGGTAACTCTTCTGTAGATGTATGTTTGCATGACACTTATTTTGTTGTTGCGCATTTTCATTATGTCTTATCAATAGGAATTATTTTTGCTATTGTAGGAGGAGTTATCTATTGATTTCCATTAATCTTGGGTTTAACCTTAAATAACTATAGTTTGGTGTCTCAATTTTATATTATGTTCATTGGAGTAAACTTAACTTTTTTTCCTCAGCATTTCCTTGGTTTGGGAGGAATGCCTCGCCGATATTCAGATTATGCTGATTGTTATCTAGTATGGAACAAGATTTCTTCTGCGGGAAGGATTTTGAGTATCATTTCTGTTATTTATTTTTTA
>E2510-3
ATAGATGTAGATACTCGAGCTTACTTCACTTCAGCTACTATGATTATTGCTGTTCCTACAGGAATTAAAATTTTTAGTTGGCTTGCTACTTTGGGTGGAATAAAGTCTAATAAATTTAGGCCTCTTGGCCTTTGATTTACAGGATTTTTATTTTTATTTACTATAGGTGGATTAACTGGAATTATTCTTGGTAACTCTTCTGTAGATGTATGTTTGCATGACACTTATTTTGTTGTTGCGCATTTTCATTATGTCTTATCAATAGGAATTATTTTTGCTATTGTAGGAGGAGTTATCTATTGATTTCCATTAATCTTGGGTTTAACCTTAAATAACTATAGTTTGGTGTCTCAATTTTATATTATGTTCATTGGAGTAAACTTAACTTTTTTTCCTCAGCATTTCCTTGGTTTGGGAGGAATGCCTCGCCGATATTCAGATTATGCTGATTGTTATCTAGTATGGAACAAGATTTCTTCTGCGGGAAGGATTTTGAGTATCATTTCTGTTATTTATTTTTTA
>E2610-1
ATAGATGTAGATACTCGAGCTTACTTCACTTCAGCTACTATGATTATTGCTGTTCCTACAGGAATTAAAATTTTTAGTTGGCTTGCTACTTTGGGTGGAATAAAGTCTAATAAATTTAGGCCTCTTGGCCTTTGATTTACAGGATTTTTATTTTTATTTACTATAGGTGGATTAACTGGAATTATTCTTGGTAACTCTTCTGTAGATGTATGTTTGCATGACACTTATTTTGTTGTTGCGCATTTTCATTATGTCTTATCAATAGGAATTATTTTTGCTATTGTAGGAGGAGTTATCTATTGATTTCCATTAATCTTGGGTTTAACCTTAAATAACTATAGTTTGGTGTCTCAATTTTATATTATGTTCATTGGAGTAAACTTAACTTTTTTTCCTCAGCATTTCCTTGGTTTGGGAGGAATGCCTCGCCGATATTCAGATTATGCTGATTGTTATCTAGTATGGAACAAGATTTCTTCTGCGGGAAGGATTTTGAGTATCATTTCTGTTATTTATTTTTTA
>E2610-5
ATAGATGTAGATACTCGAGCTTACTTCACTTCAGCTACTATGATTATTGCTGTTCCTACAGGAATTAAAATTTTTAGTTGGCTTGCTACTTTGGGTGGAATAAAGTCTAATAAATTTAGGCCTCTTGGCCTTTGATTTACAGGATTTTTATTTTTATTTACTATAGGTGGATTAACTGGAATTATTCTTGGTAACTCTTCTGTAGATGTATGTTTGCATGACACTTATTTTGTTGTTGCGCATTTTCATTATGTCTTATCAATAGGAATTATTTTTGCTATTGTAGGAGGAGTTATCTATTGATTTCCATTAATCTTGGGTTTAACCTTAAATAACTATAGTTTGGTGTCTCAATTTTATATTATGTTCATTGGAGTAAACTTAACTTTTTTTCCTCAGCATTTCCTTGGTTTGGGAGGAATGCCTCGCCGATATTCAGATTATGCTGATTGTTATCTAGTATGGAACAAGATTTCTTCTGCGGGAAGGATTTTGAGTATCATTTCTGTTATTTATTTTTTA
>AF344285.1
ATAGATGTAGATACTCGAGCTTACTTCACTTCAGCTACTATGATTATTGCTGTTCCTACAGGAATTAAAATTTTTAGTTGGCTTGCTACTTTGGGTGGAATAAAGTCTAATAAATTTAGGCCTCTTGGCCTTTGATTTACAGGATTTTTATTTTTATTTACTATAGGTGGATTAACTGGAATTATTCTTGGTAACTCTTCTGTAGATGTATGTTTGCATGACACTTATTTTGTTGTTGCGCATTTTCATTATGTCTTATCAATAGGAATTATTTTTGCTATTGTAGGAGGAGTTATCTATTGATTTCCATTAATCTTGGGTTTAACCTTAAATAACTATAGTTTGGTGTCTCAATTTTATATTATGTTCATTGGAGTAAACTTAACTTTTTTTCCTCAGCATTTTCTTGGTTTGGGAGGAATGCCTCGCCGATATTCAGATTATGCTGATTGTTATCTAGTATGGAACAAGATTTCTTCTGCGGGAAGGATTTTGAGTATCATTTCTGTTATTTATTTTTTA
>AY903533.1
ATAGATGTAGATACTCGAGCTTACTTCACTTCAGCTACTATGATTATTGCTGTTCCTACAGGAATTAAAATTTTTAGTTGGCTTGCTACTTTGGGTGGAATAAAGTCTAATAAATTTAGGCCTCTTGGCCTTTGATTTACAGGATTTTTATTTTTATTTACTATAGGTGGATTAACTGGAATTATTCTTGGTAACTCTTCTGTAGATGTATGTTTGCATGACACTTATTTTGTTGTTGCGCATTTTCATTATGTCTTATCAATAGGAATTATTTTTGCTATTGTAGGAGGAGTTATCTATTGATTTCCATTAATCTTGGGTTTAACCTTAAATAACTATAGTTTGGTGTCTCAATTTTATATCATGTTCATTGGAGTAAACTTAACTTTTTTTCCTCAGCATTTTCTTGGTTTGGGAGGAATGCCTCGCCGATATTCAGATTATGCTGATTGTTATCTAGTATGGAACAAGATTTCTTCTGCGGGAAGGATTTTGAGTATCATTTCTGTTATTTATTTTTTA
>EU760731.1
ATAGATGTAGATACTCGAGCTTACTTCACTTCAGCTACTATGATTATTGCTGTTCCTACAGGAATTAAAATTTTTAGTTGGCTTGCTACTTTGGGTGGAATAAAGTCTAATAAATTTAGGCCTCTTGGCCTTTGATTTACAGGATTTTTATTTTTATTTACTATAGGTGGATTAACTGGAATTATTCTTGGTAACTCTTCTGTAGATGTATGTTTGCATGACACTTATTTTGTTGTTGCGCATTTTCATTATGTCTTATCAATAGGAATTATTTTTGCTATTGTAGGAGGAGTTATCTATTGATTTCCATTAATCTTGGGTTTAACCTTAAATAACTATAGTTTGGTGTCTCAATTTTATATCATGTTCATTGGAGTAAACTTAACTTTTTTTCCTCAGCATTTTCTTGGTTTGGGAGGAATGCCTCGCCGATATTCAGATTATGCTGATTGTTATCTAGTATGGAACAAGATTTCTTCTGCGGGAAGGATTTTGAGTATCATTTCTGTTATTTATTTTTTA
>E1910-6
ATAGATGTAGATACTCGAGCTTACTTCACTTCAGCTACTATGATTATTGCTGTTCCTACAGGAATTAAAATTTTTAGTTGGCTTGCTACTTTGGGTGGAATAAAGTCTAATAAATTTAGGCCTCTTGGCCTTTGATTTACAGGATTTTTATTTTTATTTACTATAGGTGGATTAACTGGAATTATTCTTGGTAACTCTTCTGTAGATGTATGTTTGCATGACACTTATTTTGTTGTTGCGCATTTTCATTATGTCTTATCAATAGGAATTATTTTTGCTATTGTAGGAGGAGTTATCTATTGATTTCCATTAATCTTGGGTTTAACCTTAAATAACTATAGTTTGGTGTCTCAATTTTATATTATGTTCATTGGAGTAAACTTAACTTTTTTTCCTCAGCATTTCCTTGGTTTGGGAGGAATGCCTCGCCGATATTCAGATTATGCTGATTGTTATCTAGTATGGAACAAGATTTCTTCTGCGGGAAGGATTTTGAGTATCATTTCTGTTATTTATTTTTTA
>E1408-1
ATAGATGTAGATACTCGAGCTTATTTTACCTCAGCTACTATGATTATTGCTGTTCCTACAGGAATTAAAATTTTCAGTTGGCTTGCTACTTTGGGTGGAATAAAGTCTAATAAATTCAGGCCTCTTGGCCTTTGGTTCACAGGATTTTTATTTTTATTTACTATGGGTGGATTAACTGGAATTATTCTTGGTAACTCTTCTGTAGATGTATGTTTGCACGATACTTATTTTGTTGTTGCACATTTTCATTATGTTTTATCAATAGGAATCATTTTTGCTATTGTAGGAGGAGTTATTTATTGATTTCCATTAATCTTGGGTTTAAGTTTAAATAATTATAGTTTGGTATCTCAATTTTATATTATGTTCATTGGAGTAAATTTAACTTTTTTTCCTCAGCACTTTCTTGGTTTAGGGGGAATGCCTCGACGATATTCAGACTATGCTGACTGCTATCTAGTATGAAACAAAATTTCCTCTGCGGGAAGAATTTTGAGTATCATTTCTGTTATTTATTTTTTA
>E1408-4
ATAGATGTAGATACTCGAGCTTATTTTACCTCAGCTACTATGATTATTGCTGTTCCTACAGGAATTAAAATTTTCAGTTGGCTTGCTACTTTGGGTGGAATAAAGTCTAATAAATTCAGGCCTCTTGGCCTTTGGTTCACAGGATTTTTATTTTTATTTACTATGGGTGGATTAACTGGAATTATTCTTGGTAACTCTTCTGTAGATGTATGTTTGCACGATACTTATTTTGTTGTTGCACATTTTCATTATGTTTTATCAATAGGAATCATTTTTGCTATTGTAGGAGGAGTTATTTATTGATTTCCATTAATCTTGGGTTTAAGTTTAAATAATTATAGTTTGGTATCTCAATTTTATATTATGTTCATTGGAGTAAATTTAACTTTTTTTCCTCAGCACTTTCTTGGTTTAGGGGGAATGCCTCGACGATATTCAGACTATGCTGACTGCTATCTAGTATGAAACAAAATTTCCTCTGCGGGAAGAATTTTGAGTATCATTTCTGTTATTTATTTTTTA
>E1408-6
ATAGATGTAGATACTCGAGCTTATTTTACCTCAGCTACTATGATTATTGCTGTTCCTACAGGAATTAAAATTTTCAGTTGGCTTGCTACTTTGGGTGGAATAAAGTCTAATAAATTCAGGCCTCTTGGCCTTTGGTTCACAGGATTTTTATTTTTATTTACTATGGGTGGATTAACTGGAATTATTCTTGGTAACTCTTCTGTAGATGTATGTTTGCACGATACTTATTTTGTTGTTGCACATTTTCATTATGTTTTATCAATAGGAATCATTTTTGCTATTGTAGGAGGAGTTATTTATTGATTTCCATTAATCTTGGGTTTAAGTTTAAATAATTATAGTTTGGTATCTCAATTTTATATTATGTTCATTGGAGTAAATTTAACTTTTTTTCCTCAGCACTTTCTTGGTTTAGGGGGAATGCCTCGACGATATTCAGACTATGCTGACTGCTATCTAGTATGAAACAAAATTTCCTCTGCGGGAAGAATTTTGAGTATCATTTCTGTTATTTATTTTTTA
>E1408-7
ATAGATGTAGATACTCGAGCTTATTTTACCTCAGCTACTATGATTATTGCTGTTCCTACAGGAATTAAAATTTTCAGTTGGCTTGCTACTTTGGGTGGAATAAAGTCTAATAAATTCAGGCCTCTTGGCCTTTGGTTCACAGGATTTTTATTTTTATTTACTATGGGTGGATTAACTGGAATTATTCTTGGTAACTCTTCTGTAGATGTATGTTTGCACGATACTTATTTTGTTGTTGCACATTTTCATTATGTTTTATCAATAGGAATCATTTTTGCTATTGTAGGAGGAGTTATTTATTGATTTCCATTAATCTTGGGTTTAAGTTTAAATAATTATAGTTTGGTATCTCAATTTTATATTATGTTCATTGGAGTAAATTTAACTTTTTTTCCTCAGCACTTTCTTGGTTTAGGGGGAATGCCTCGACGATATTCAGACTATGCTGACTGCTATCTAGTATGAAACAAAATTTCCTCTGCGGGAAGAATTTTGAGTATCATTTCTGTTATTTATTTTTTA
>E1508-2
ATAGATGTAGATACTCGAGCTTATTTTACCTCAGCTACTATGATTATTGCTGTTCCTACAGGAATTAAAATTTTCAGTTGGCTTGCTACTTTGGGTGGAATAAAGTCTAATAAATTCAGGCCTCTTGGCCTTTGGTTCACAGGATTTTTATTTTTATTTACTATGGGTGGATTAACTGGAATTATTCTTGGTAACTCTTCTGTAGATGTATGTTTGCACGATACTTATTTTGTTGTTGCACATTTTCATTATGTTTTATCAATAGGAATCATTTTTGCTATTGTAGGAGGAGTTATTTATTGATTTCCATTAATCTTGGGTTTAAGTTTAAATAATTATAGTTTGGTATCTCAATTTTATATTATGTTCATTGGAGTAAATTTAACTTTTTTTCCTCAGCACTTTCTTGGTTTAGGGGGAATGCCTCGACGATATTCAGACTATGCTGACTGCTATCTAGTATGAAACAAAATTTCCTCTGCGGGAAGAATTTTGAGTATCATTTCTGTTATTTATTTTTTA
>E1508-6
ATAGATGTAGATACTCGAGCTTATTTTACCTCAGCTACTATGATTATTGCTGTTCCTACAGGAATTAAAATTTTCAGTTGGCTTGCTACTTTGGGTGGAATAAAGTCTAATAAATTCAGGCCTCTTGGCCTTTGGTTCACAGGATTTTTATTTTTATTTACTATGGGTGGATTAACTGGAATTATTCTTGGTAACTCTTCTGTAGATGTATGTTTGCACGATACTTATTTTGTTGTTGCACATTTTCATTATGTTTTATCAATAGGAATCATTTTTGCTATTGTAGGAGGAGTTATTTATTGATTTCCATTAATCTTGGGTTTAAGTTTAAATAATTATAGTTTGGTATCTCAATTTTATATTATGTTCATTGGAGTAAATTTAACTTTTTTTCCTCAGCACTTTCTTGGTTTAGGGGGAATGCCTCGACGATATTCAGACTATGCTGACTGCTATCTAGTATGAAACAAAATTTCCTCTGCGGGAAGAATTTTGAGTATCATTTCTGTTATTTATTTTTTA
>E1608-1
ATAGATGTAGATACTCGAGCTTATTTTACCTCAGCTACTATGATTATTGCTGTTCCTACAGGAATTAAAATTTTCAGTTGGCTTGCTACTTTGGGTGGAATAAAGTCTAATAAATTCAGGCCTCTTGGCCTTTGGTTCACAGGATTTTTATTTTTATTTACTATGGGTGGATTAACTGGAATTATTCTTGGTAACTCTTCTGTAGATGTATGTTTGCACGATACTTATTTTGTTGTTGCACATTTTCATTATGTTTTATCAATAGGAATCATTTTTGCTATTGTAGGAGGAGTTATTTATTGATTTCCATTAATCTTGGGTTTAAGTTTAAATAATTATAGTTTGGTATCTCAATTTTATATTATGTTCATTGGAGTAAATTTAACTTTTTTTCCTCAGCACTTTCTTGGTTTAGGGGGAATGCCTCGACGATATTCAGACTATGCTGACTGCTATCTAGTATGAAACAAAATTTCCTCTGCGGGAAGAATTTTGAGTATCATTTCTGTTATTTATTTTTTA
>E2208-1
ATAGATGTAGATACTCGAGCTTATTTTACCTCAGCTACTATGATTATTGCTGTTCCTACAGGAATTAAAATTTTCAGTTGGCTTGCTACTTTGGGTGGAATAAAGTCTAATAAATTCAGGCCTCTTGGCCTTTGGTTCACAGGATTTTTATTTTTATTTACTATGGGTGGATTAACTGGAATTATTCTTGGTAACTCTTCTGTAGATGTATGTTTGCACGATACTTATTTTGTTGTTGCACATTTTCATTATGTTTTATCAATAGGAATCATTTTTGCTATTGTAGGAGGAGTTATTTATTGATTTCCATTAATCTTGGGTTTAAGTTTAAATAATTATAGTTTGGTATCTCAATTTTATATTATGTTCATTGGAGTAAATTTAACTTTTTTTCCTCAGCACTTTCTTGGTTTAGGGGGAATGCCTCGACGATATTCAGACTATGCTGACTGCTATCTAGTATGAAACAAAATTTCCTCTGCGGGAAGAATTTTGAGTATCATTTCTGTTATTTATTTTTTA
>E2208-4
ATAGATGTAGATACTCGAGCTTATTTTACCTCAGCTACTATGATTATTGCTGTTCCTACAGGAATTAAAATTTTCAGTTGGCTTGCTACTTTGGGTGGAATAAAGTCTAATAAATTCAGGCCTCTTGGCCTTTGGTTCACAGGATTTTTATTTTTATTTACTATGGGTGGATTAACTGGAATTATTCTTGGTAACTCTTCTGTAGATGTATGTTTGCACGATACTTATTTTGTTGTTGCACATTTTCATTATGTTTTATCAATAGGAATCATTTTTGCTATTGTAGGAGGAGTTATTTATTGATTTCCATTAATCTTGGGTTTAAGTTTAAATAATTATAGTTTGGTATCTCAATTTTATATTATGTTCATTGGAGTAAATTTAACTTTTTTTCCTCAGCACTTTCTTGGTTTAGGGGGAATGCCTCGACGATATTCAGACTATGCTGACTGCTATCTAGTATGAAACAAAATTTCCTCTGCGGGAAGAATTTTGAGTATCATTTCTGTTATTTATTTTTTA
>E2308-1
ATAGATGTAGATACTCGAGCTTATTTTACCTCAGCTACTATGATTATTGCTGTTCCTACAGGAATTAAAATTTTCAGTTGGCTTGCTACTTTGGGTGGAATAAAGTCTAATAAATTCAGGCCTCTTGGCCTTTGGTTCACAGGATTTTTATTTTTATTTACTATGGGTGGATTAACTGGAATTATTCTTGGTAACTCTTCTGTAGATGTATGTTTGCACGATACTTATTTTGTTGTTGCACATTTTCATTATGTTTTATCAATAGGAATCATTTTTGCTATTGTAGGAGGAGTTATTTATTGATTTCCATTAATCTTGGGTTTAAGTTTAAATAATTATAGTTTGGTATCTCAATTTTATATTATGTTCATTGGAGTAAATTTAACTTTTTTTCCTCAGCACTTTCTTGGTTTAGGGGGAATGCCTCGACGATATTCAGACTATGCTGACTGCTATCTAGTATGAAACAAAATTTCCTCTGCGGGAAGAATTTTGAGTATCATTTCTGTTATTTATTTTTTA
>E2308-2
ATAGATGTAGATACTCGAGCTTATTTTACCTCAGCTACTATGATTATTGCTGTTCCTACAGGAATTAAAATTTTCAGTTGGCTTGCTACTTTGGGTGGAATAAAGTCTAATAAATTCAGGCCTCTTGGCCTTTGGTTCACAGGATTTTTATTTTTATTTACTATGGGTGGATTAACTGGAATTATTCTTGGTAACTCTTCTGTAGATGTATGTTTGCACGATACTTATTTTGTTGTTGCACATTTTCATTATGTTTTATCAATAGGAATCATTTTTGCTATTGTAGGAGGAGTTATTTATTGATTTCCATTAATCTTGGGTTTAAGTTTAAATAATTATAGTTTGGTATCTCAATTTTATATTATGTTCATTGGAGTAAATTTAACTTTTTTTCCTCAGCACTTTCTTGGTTTAGGGGGAATGCCTCGACGATATTCAGACTATGCTGACTGCTATCTAGTATGAAACAAAATTTCCTCTGCGGGAAGAATTTTGAGTATCATTTCTGTTATTTATTTTTTA
>E2308-4
ATAGATGTAGATACTCGAGCTTATTTTACCTCAGCTACTATGATTATTGCTGTTCCTACAGGAATTAAAATTTTCAGTTGGCTTGCTACTTTGGGTGGAATAAAGTCTAATAAATTCAGGCCTCTTGGCCTTTGGTTCACAGGATTTTTATTTTTATTTACTATGGGTGGATTAACTGGAATTATTCTTGGTAACTCTTCTGTAGATGTATGTTTGCACGATACTTATTTTGTTGTTGCACATTTTCATTATGTTTTATCAATAGGAATCATTTTTGCTATTGTAGGAGGAGTTATTTATTGATTTCCATTAATCTTGGGTTTAAGTTTAAATAATTATAGTTTGGTATCTCAATTTTATATTATGTTCATTGGAGTAAATTTAACTTTTTTTCCTCAGCACTTTCTTGGTTTAGGGGGAATGCCTCGACGATATTCAGACTATGCTGACTGCTATCTAGTATGAAACAAAATTTCCTCTGCGGGAAGAATTTTGAGTATCATTTCTGTTATTTATTTTTTA
>E2308-6
ATAGATGTAGATACTCGAGCTTATTTTACCTCAGCTACTATGATTATTGCTGTTCCTACAGGAATTAAAATTTTCAGTTGGCTTGCTACTTTGGGTGGAATAAAGTCTAATAAATTCAGGCCTCTTGGCCTTTGGTTCACAGGATTTTTATTTTTATTTACTATGGGTGGATTAACTGGAATTATTCTTGGTAACTCTTCTGTAGATGTATGTTTGCACGATACTTATTTTGTTGTTGCACATTTTCATTATGTTTTATCAATAGGAATCATTTTTGCTATTGTAGGAGGAGTTATTTATTGATTTCCATTAATCTTGGGTTTAAGTTTAAATAATTATAGTTTGGTATCTCAATTTTATATTATGTTCATTGGAGTAAATTTAACTTTTTTTCCTCAGCACTTTCTTGGTTTAGGGGGAATGCCTCGACGATATTCAGACTATGCTGACTGCTATCTAGTATGAAACAAAATTTCCTCTGCGGGAAGAATTTTGAGTATCATTTCTGTTATTTATTTTTTA
>E2308-8
ATAGATGTAGATACTCGAGCTTATTTTACCTCAGCTACTATGATTATTGCTGTTCCTACAGGAATTAAAATTTTCAGTTGGCTTGCTACTTTGGGTGGAATAAAGTCTAATAAATTCAGGCCTCTTGGCCTTTGGTTCACAGGATTTTTATTTTTATTTACTATGGGTGGATTAACTGGAATTATTCTTGGTAACTCTTCTGTAGATGTATGTTTGCACGATACTTATTTTGTTGTTGCACATTTTCATTATGTTTTATCAATAGGAATCATTTTTGCTATTGTAGGAGGAGTTATTTATTGATTTCCATTAATCTTGGGTTTAAGTTTAAATAATTATAGTTTGGTATCTCAATTTTATATTATGTTCATTGGAGTAAATTTAACTTTTTTTCCTCAGCACTTTCTTGGTTTAGGGGGAATGCCTCGACGATATTCAGACTATGCTGACTGCTATCTAGTATGAAACAAAATTTCCTCTGCGGGAAGAATTTTGAGTATCATTTCTGTTATTTATTTTTTA
>KY951448.1
ATAGATGTAGATACTCGAGCTTATTTTACCTCAGCTACTATGATTATTGCTGTTCCTACAGGAATTAAAATTTTCAGTTGGCTTGCTACTTTGGGTGGAATAAAGTCTAATAAATTCAGGCCTCTTGGCCTTTGGTTCACAGGATTTTTATTTTTATTTACTATGGGTGGATTAACTGGAATTATTCTTGGTAACTCTTCTGTAGATGTATGTTTGCACGATACTTATTTTGTTGTTGCACATTTTCATTATGTTTTATCAATAGGAATCATTTTTGCTATTGTAGGAGGAGTTATTTATTGATTTCCATTAATCTTGGGTTTAAGTTTAAATAATTATAGTTTGGTATCTCAATTTTATATTATGTTCATTGGAGTAAATTTAACTTTTTTTCCTCAGCACTTTCTTGGTTTAGGGGGAATGCCTCGACGATATTCAGACTATGCTGACTGCTATCTAGTATGAAACAAAATTTCCTCTGCGGGAAGAATTTTGAGTATCATTTCTGTTATTTATTTTTTA
>AJ842032.1
ATGGATGTAGATACCCGGGCATACTTTACATCTGCCACTATAATTATTGCAGTGCCCACCGGTATCAAGATTTTCAGCTGGTTAGCCACTTTGGGGGGTATAAAGTCTAATAAATTTAGCCCACTTGTGCTTTGATTTACTGGGTTTTTATTTCTATTCACCATAGGAGGTCTTACCGGGATCATTTTGGGTAATTCTTCCGTTGATGTCTGTCTTCATGATACTTACTTTGTGGTTGCCCACTTTCATTATGTACTATCAATGGGGATTATCTTCGCCATTATGGGGGGGTTTATCTACTGGTTTCCGCTGGTTCTTGGTATCACCCTTAACAATTATAGCCTGGTGGGCCAATTTTATCTTATATTTCTGGGAGTTAACTTGACATTTTTTCCTCAGCATTTTTTGGGATTGGGGGGGATGCCTCGGCGCTATTCTGATTATGCAGATTGCTACCTGCTTTGGAATAAAATTTCGTCCATTGGTAGTATTATTAGTCTTGTTTCTATCATTTACTTTCTA
