# Supplementary material for: Impact of Host Plant Species and Whitefly Species on Feeding Behavior of Bemisia tabaci
Source: Front Plant Sci. 2019 Jan 22;10:1. doi: 10.3389/fpls.2019.00001 (PMC6349738; doi:10.3389/fpls.2019.00001)
Supplement: Supplementary file 4 [file Data_Sheet_2.zip]

Archive with 4 entries (4 files):
- Ebert-3-Milan-macro.sas
- ErrorChecker.sas
- FileImport.sas
- mult.sas
