# Supplementary material for: Impact of Host Plant Species and Whitefly Species on Feeding Behavior of Bemisia tabaci
Source: Front Plant Sci. 2019 Jan 22;10:1. doi: 10.3389/fpls.2019.00001 (PMC6349738; doi:10.3389/fpls.2019.00001)
Supplement: Supplementary file 4 [file Data_Sheet_2.zip › FileImport.sas]

*This program takes all .ANA files from a directory, converts time to duration,
assigns treatment letter code (prefix), and combines them all in one .CSV file.
Additionally, it creates FileList file containing information about which
specific insect corresponds to which number and prefix.;

Data one;
%let path = C:\Users\milan\Desktop\IITA Work\EPG Data\Cassava-Tomato\Annotations\Tomato\; *Path to the working folder with annotation files, no quotes!;
%let prefix = f; *Single letter treatment name a-z;
%let OutputFile = Tomato-CsvTom-CST; *Output file name, no quotes and extensions please!;

*********************************************************************
************   No user input required below this point   ************
*********************************************************************;

filename indata pipe "dir ""&path.*.ANA"" /b"; *look only for files with .ANA extension;
data file_list;
 length InFileName $30;
 infile indata truncover; /* infile statement for file names */
 input InFileName $30.; /* read the file names from the directory */
 call symput ('num_files',_n_); /* store the record number in a macro variable */
run; 
%macro fileread;

	%do j=1 %to &num_files;
		data _null_;
			set file_list;
			if _n_=&j;
			call symput ('filein',InFileName);
		run;
		data temp;
			infile "&path.&filein." dsd dlm='09'x truncover;
			input @;
			_infile_=compress(translate(_infile_,'.',','),'"');
			input waveform duration volts;
		run;

		%if &j=1 %then
			%do;
				data temp; set temp;
				insectno="&prefix.0&j.";

				retain holder1 in0;
				if in0 ne insectno then do; holder1=0; in0=insectno; dur=duration; end; 
				else dur=duration-holder1; holder1=duration;
				duration=dur; 
				drop holder1 in0 dur volts;
				run;

				data data_all; set temp; run;
			%end;
		%else
			%do;
				data temp; set temp;
					%if &j<10 %then
						%do;
							insectno="&prefix.0&j.";
						%end;
					%else
						%do;
							insectno="&prefix.&j.";
						%end;
			
				retain holder1 in0;
				if in0 ne insectno then do; holder1=0; in0=insectno; dur=duration; end; 
				else dur=duration-holder1; holder1=duration;
				duration=dur;
				drop holder1 in0 dur volts;
				run;

				data data_all; set data_all temp; run;
			%end;
	%end; /* end of do-loop with index j */
%mend fileread;
%fileread;

data data_all; set data_all;
if waveform=1 then SW="NP";
if waveform=2 then SW="C";
if waveform=3 then SW="E1e";
if waveform=4 then SW="E1";
if waveform=5 then SW="E2";
if waveform=6 then SW="F";
if waveform=7 then SW="G";
if waveform=8 then SW="PD";
if waveform=9 then SW="II2";
if waveform=10 then SW="II3";
if waveform=11 then SW="PDL";

Data data_all; set data_all; ins=insectno; wave=sw; dur=duration;
drop insectno waveform duration sw;
data data_all; set data_all; dur=round(dur,0.001);
run;
data fixedDur;
merge data_all data_all (firstobs=2 rename=(dur=new_dur)); drop ins wave dur;
run;
data data_all; set data_all; merge fixedDur;
if wave="" then delete;
drop dur;
rename new_dur=dur;
proc datasets lib=work nolist; delete one temp fixedDur;
proc export data=data_all outfile="&path.&OutputFile..csv" dbms=csv replace;
Data file_list; Set file_list; Code=cats("&prefix",_n_);
proc export data=file_list outfile="&path.FileList-&OutputFile..csv" dbms=csv replace;
run;
quit;
